# Supplementary material for: Modulating Pt-O-Pt atomic clusters with isolated cobalt atoms for enhanced hydrogen evolution catalysis
Source: Nat Commun. 2022 May 4;13:2430. doi: 10.1038/s41467-022-30155-4 (PMC9068789; doi:10.1038/s41467-022-30155-4)
Supplement: Supplementary file 3 — Source Data [file 41467_2022_30155_MOESM3_ESM.xlsx]

## Sheet: Fig.1h
0	275179	-0.07692	793721
0.0209	290948	-0.06077	555302
0.0419	293256	-0.04462	528907
0.0628	304890	-0.02838	656744
0.0838	335281	-0.01223	439215
0.1047	434026	0.00392	407458
0.1256	449865	0.02008	536415
0.1466	557574	0.03631	399311
0.1675	312579	0.05246	416840
0.1885	614878	0.06862	420918
0.2094	975110	0.08477	625677
0.2303	1.07645e+06	0.10092	810644
0.2513	1.18342e+06	0.11715	716281
0.2722	1304056	0.13331	755820
0.2932	1.3942e+06	0.14946	1.01726e+06
0.3141	1.21023e+06	0.16562	1.00485e+06
0.3351	861681	0.18177	680013
0.36	861681	0.198	932126
0.39	761681	0.21415	898577
0.41	561681	0.23031	736166
0.456	472425	0.24646	668307
0.4769	698557	0.26269	603952
0.4979	542766	0.27885	696785
0.5188	903760	0.295	581788
0.5398	1.10456e+06	0.31115	529489
0.5607	1.21699e+06	0.32731	491782
0.5816	1.31174e+06	0.34354	532981
0.6026	1.20071e+06	0.35969	665368
0.6235	1.10659e+06	0.37585	647441
0.6445	925003	0.392	810148
0.6654	776749	0.40815	916363
0.6863	798490	0.42438	1196188
0.7073	818244	0.44054	1.33887e+06
0.7282	675896	0.45669	1.38866e+06
0.7492	684648	0.47285	1.22285e+06
0.7701	616471	0.48908	917621
0.791	1.05777e+06	0.50523	779025
0.812	1.1878e+06	0.52138	783969
0.8329	1.14044e+06	0.53754	606434
0.8539	1.14703e+06	0.55369	726566
0.8748	1.23749e+06	0.56992	632023
0.8958	1.18278e+06	0.58608	563258
0.9167	1.45916e+06	0.60223	554824
0.9376	1.36354e+06	0.61838	363959
0.9586	1.25569e+06	0.63454	422618
0.9795	1.13899e+06	0.65077	394975
1.0005	1.32999e+06	0.66692	418319
1.0214	691664
1.0423	402436
1.0633	329973
1.0842	444322
1.1052	335747
1.1261	334767
1.147	472707
1.168	468158
1.1889	401894
1.2099	318891
1.2308	371142
1.2517	465553

## Sheet: Fig.1g
0	0.07012	0.0255
0.03976	0.06583	0.02461
0.07953	0.0616	0.0229
0.11929	0.05854	0.02109
0.15906	0.05564	0.02006
0.19882	0.05785	0.02011
0.23859	0.06078	0.01976
0.27835	0.06177	0.01886
0.31812	0.06379	0.01795
0.35788	0.06525	0.01988
0.39765	0.06606	0.02311
0.43741	0.06899	0.02646
0.47717	0.07198	0.02944
0.51694	0.07345	0.03104
0.5567	0.0776	0.03261
0.59647	0.08092	0.03488
0.63623	0.0851	0.03934
0.676	0.09093	0.04363
0.71576	0.09664	0.04715
0.75553	0.09737	0.04921
0.79529	0.09615	0.05209
0.83505	0.09756	0.05613
0.87482	0.10136	0.06124
0.91458	0.10879	0.06791
0.95435	0.11168	0.07448
0.99411	0.11132	0.08252
1.03388	0.10877	0.08783
1.07364	0.10551	0.09078
1.11341	0.10464	0.09223
1.15317	0.10594	0.09213
1.19294	0.10353	0.09257
1.2327	0.098	0.09317
1.27247	0.0913	0.09052
1.31223	0.08291	0.08416
1.35199	0.076	0.07442
1.39176	0.06945	0.065
1.43152	0.06217	0.05743
1.47129	0.05549	0.05148
1.51105	0.05167	0.04752
1.55082	0.0512	0.04211
1.59058	0.05287	0.03466
1.63034	0.05525	0.03223
1.67011	0.05249	0.03242
1.70987	0.04603	0.0288
1.74964	0.04059	0.02751
1.7894	0.03854	0.02744
1.82917	0.04118	0.02739
1.86893	0.04486	0.02791
1.9087	0.04894	0.02727
1.94846	0.05378	0.02463
1.98823	0.05933	0.02136
2.02799	0.06379	0.01642
2.06776	0.06708	0.01227
2.10752	0.06798	0.00978
2.14728	0.06626	0.00812
2.18705	0.06474	0.00571
2.22681	0.06388	0.00271
2.26658	0.06423	0.00156
2.30634	0.06231	0.00164
2.34611	0.05725	0.00249

## Sheet: Fig.2b
11444.2	-0.00731	0.00337	0.00887	0.00325	0.00479
11454.2	-0.00158	0.00381	0.00424	0.00129	0.00124
11464.2	0.00414	0.00233	0.00151	-0.00034558	-0.00122
11474.2	0.0038	-0.00164	0.000216208	-0.00163	-0.00232
11484.2	0.000102	-0.00132	-0.00263	-0.00137	-0.00125
11494.2	-0.00318	-0.00513	-0.00675	-0.00245	-0.00354
11504.2	-0.00784	-0.00196	-0.00848	-0.00297	-0.00129
11514.2	-0.00553	-0.00269	-0.00819	-0.000944879	-0.00166
11524.2	-0.00629	-0.0021	-0.00715	0.0016	0.00462
11530.7	0.00194	0.000229534	-0.00478	0.00469	0.00242
11531.2	0.00294	0.00041025	-0.00448	0.00424	0.00442
11531.7	0.00394	0.000590965	-0.00429	0.00507	0.00456
11532.2	0.00495	0.000771681	-0.0042	0.00591	0.00389
11532.7	0.00595	0.000589452	-0.00414	0.00677	0.0039
11533.2	0.00695	0.000421461	-0.00375	0.00748	0.00424
11533.7	0.00798	0.00107	-0.00329	0.00742	0.00547
11534.2	0.00853	0.00177	-0.00241	0.00747	0.00734
11534.7	0.0081	0.00248	-0.00146	0.00791	0.00814
11535.2	0.00721	0.00366	-0.000933329	0.00854	0.00836
11535.7	0.00592	0.0054	-0.000461592	0.00968	0.00896
11536.2	0.00449	0.00665	0.000231581	0.01064	0.00982
11536.7	0.0035	0.00734	0.000945885	0.01102	0.01106
11537.2	0.00331	0.00815	0.00165	0.01166	0.01252
11537.7	0.00375	0.00902	0.00237	0.01287	0.01436
11538.2	0.00457	0.00973	0.00326	0.01398	0.01652
11538.7	0.00625	0.01013	0.00409	0.01484	0.01784
11539.2	0.00919	0.00997	0.00441	0.01549	0.01843
11539.7	0.01255	0.00946	0.00488	0.01575	0.01884
11540.2	0.01486	0.00956	0.00598	0.01653	0.01906
11540.7	0.01555	0.01032	0.00709	0.01796	0.02047
11541.2	0.01583	0.01156	0.0082	0.01908	0.02291
11541.7	0.01711	0.01324	0.00944	0.01999	0.02473
11542.2	0.01956	0.01512	0.01101	0.02121	0.02589
11542.7	0.02265	0.01703	0.01254	0.02268	0.02785
11543.2	0.02614	0.01859	0.01397	0.02407	0.03065
11543.7	0.02985	0.01992	0.01575	0.02536	0.0326
11544.2	0.03302	0.02134	0.01804	0.02713	0.03351
11544.7	0.03515	0.02314	0.02017	0.02934	0.03497
11545.2	0.03673	0.02568	0.02208	0.03174	0.03706
11545.7	0.03802	0.02904	0.02373	0.03427	0.03911
11546.2	0.03829	0.03322	0.02507	0.03623	0.04111
11546.7	0.03731	0.03737	0.02671	0.03807	0.04369
11547.2	0.03616	0.04092	0.02861	0.04013	0.04687
11547.7	0.03607	0.04392	0.03119	0.04221	0.04983
11548.2	0.03757	0.04628	0.03427	0.04599	0.0526
11548.7	0.04156	0.04803	0.03776	0.05021	0.05572
11549.2	0.04918	0.04903	0.04148	0.05371	0.05924
11549.7	0.05983	0.05065	0.04556	0.05688	0.06363
11550.2	0.07085	0.05336	0.04979	0.06135	0.06903
11550.7	0.07961	0.05641	0.05383	0.06622	0.07355
11551.2	0.08562	0.05991	0.05781	0.07159	0.07702
11551.7	0.09005	0.06454	0.06299	0.07704	0.08239
11552.2	0.0936	0.0707	0.06841	0.08398	0.08965
11552.7	0.09616	0.07712	0.07554	0.09101	0.09707
11553.2	0.09837	0.08399	0.08278	0.10065	0.10464
11553.7	0.10228	0.09209	0.09261	0.11035	0.11282
11554.2	0.10951	0.10193	0.1026	0.1219	0.12156
11554.7	0.11975	0.1132	0.11446	0.13352	0.13221
11555.2	0.13201	0.12639	0.12649	0.14772	0.14552
11555.7	0.1462	0.14115	0.14202	0.16195	0.15867
11556.2	0.16264	0.15821	0.15813	0.18143	0.17164
11556.7	0.18153	0.17772	0.17749	0.20136	0.18657
11557.2	0.20304	0.20002	0.19831	0.22819	0.20442
11557.7	0.22708	0.22491	0.22679	0.25544	0.22639
11558.2	0.25341	0.25368	0.25807	0.28708	0.25473
11558.7	0.28261	0.28765	0.2971	0.3214	0.28474
11559.2	0.31652	0.32768	0.34023	0.37299	0.31759
11559.7	0.35667	0.3741	0.39023	0.42437	0.35367
11560.2	0.40357	0.42752	0.44481	0.47472	0.39362
11560.7	0.4581	0.48862	0.50573	0.5265	0.44565
11561.2	0.52138	0.55605	0.57098	0.58363	0.51352
11561.7	0.59288	0.62863	0.6407	0.64489	0.58415
11562.2	0.67017	0.7054	0.7146	0.71828	0.65839
11562.7	0.75107	0.78592	0.79178	0.78975	0.73891
11563.2	0.8347	0.8686	0.8665	0.85659	0.82768
11563.7	0.9193	0.95287	0.94006	0.9188	0.9275
11564.2	1.00156	1.03323	1.00696	0.97268	1.04034
11564.7	1.079	1.10706	1.07156	1.02086	1.16206
11565.2	1.15115	1.17401	1.12284	1.06047	1.29236
11565.7	1.21703	1.2315	1.17057	1.09104	1.40765
11566.2	1.27374	1.27802	1.20356	1.10864	1.50914
11566.7	1.31824	1.30926	1.23311	1.11775	1.59988
11567.2	1.34963	1.3315	1.24316	1.11392	1.67924
11567.7	1.3682	1.34127	1.25218	1.1069	1.7278
11568.2	1.37375	1.34189	1.24544	1.09487	1.744
11568.7	1.36672	1.32981	1.23714	1.082	1.73084
11569.2	1.34985	1.31269	1.2202	1.06805	1.68971
11569.7	1.32764	1.2897	1.20216	1.05356	1.62905
11570.2	1.30342	1.26329	1.17892	1.03862	1.5545
11570.7	1.27792	1.23399	1.15573	1.02562	1.4657
11571.2	1.25122	1.2051	1.13269	1.01397	1.36647
11571.7	1.22454	1.17655	1.11019	1.00451	1.27699
11572.2	1.19887	1.14811	1.08933	0.99649	1.1983
11572.7	1.17355	1.12016	1.06945	0.98991	1.12568
11573.2	1.1474	1.094	1.05194	0.98458	1.06088
11573.7	1.12049	1.07039	1.03683	0.98095	0.99976
11574.2	1.09358	1.04939	1.02451	0.97859	0.94361
11574.7	1.06688	1.03089	1.01405	0.97889	0.90177
11575.2	1.04081	1.01336	1.0051	0.9811	0.87171
11575.7	1.01674	0.99773	0.99804	0.9815	0.84673
11576.2	0.99631	0.98478	0.99202	0.98104	0.82584
11576.7	0.98045	0.97339	0.98668	0.98361	0.81019
11577.2	0.96914	0.96281	0.98167	0.98732	0.79883
11577.7	0.96137	0.95337	0.97766	0.98907	0.7893
11578.2	0.95504	0.94551	0.97408	0.99028	0.78176
11578.7	0.9478	0.93837	0.97075	0.99099	0.77801
11579.2	0.93858	0.93153	0.96753	0.99156	0.77842
11579.7	0.92793	0.92568	0.96507	0.98893	0.77982
11580.2	0.91733	0.92139	0.96276	0.98535	0.7823
11580.7	0.90857	0.91859	0.9607	0.982	0.78438
11581.2	0.90348	0.91765	0.95871	0.97871	0.7861
11581.7	0.90282	0.91669	0.95735	0.97449	0.78889
11582.2	0.9055	0.91518	0.95605	0.97004	0.79275
11582.7	0.90944	0.91475	0.95547	0.96877	0.79785
11583.2	0.91293	0.916	0.95494	0.968	0.80437
11583.7	0.91489	0.91662	0.95408	0.96515	0.81014
11584.2	0.91476	0.91638	0.95324	0.9621	0.81492
11584.7	0.91328	0.91731	0.95296	0.96232	0.82029
11585.2	0.91228	0.91962	0.95274	0.96256	0.82651
11585.7	0.91309	0.92174	0.95283	0.96403	0.83447
11586.2	0.91567	0.92385	0.95346	0.96568	0.84452
11586.7	0.92011	0.92698	0.95584	0.9691	0.85352
11587.2	0.92702	0.93092	0.95853	0.97261	0.86091
11587.7	0.93567	0.93384	0.96192	0.97693	0.86903
11588.2	0.94382	0.93568	0.96546	0.98181	0.8783
11588.7	0.95012	0.93705	0.96929	0.98906	0.88756
11589.2	0.95527	0.93824	0.97307	0.99634	0.89682
11589.7	0.95977	0.94013	0.97678	1.00375	0.90477
11590.2	0.96278	0.94275	0.98052	1.01135	0.90984
11590.7	0.9638	0.94583	0.98432	1.01953	0.91558
11591.2	0.96339	0.94944	0.98831	1.02655	0.92282
11591.7	0.96175	0.9536	0.9926	1.02981	0.92907
11592.2	0.95836	0.95764	0.99654	1.03287	0.9331
11592.7	0.95408	0.96065	1.00017	1.03556	0.93731
11593.2	0.95111	0.96307	1.00301	1.0369	0.94203
11593.7	0.95103	0.9653	1.00539	1.03646	0.94636
11594.2	0.9539	0.96731	1.0075	1.03634	0.94919
11594.7	0.95911	0.96904	1.00947	1.03669	0.95187
11595.2	0.96582	0.97093	1.0107	1.03468	0.95385
11595.7	0.97234	0.97325	1.01151	1.02955	0.95662
11596.2	0.97744	0.97676	1.01254	1.02488	0.96206
11596.7	0.98132	0.98188	1.01366	1.02084	0.96678
11597.2	0.98497	0.98683	1.01393	1.01687	0.96926
11597.7	0.98924	0.99128	1.01402	1.01297	0.97226
11598.2	0.99387	0.9946	1.01446	1.0084	0.97673
11598.7	0.99777	0.99645	1.01493	1.00327	0.98147
11599.2	1.00022	0.9989	1.01482	0.99889	0.98707
11599.7	1.00189	1.00213	1.01468	0.99489	0.99263
11600.2	1.00425	1.00511	1.01467	0.99206	0.99807
11600.7	1.00827	1.00791	1.01468	0.98991	1.00344
11601.2	1.01433	1.0117	1.01491	0.98732	1.00859
11601.7	1.02259	1.01643	1.01515	0.9845	1.01425
11602.2	1.03167	1.01973	1.01543	0.98192	1.02163
11602.7	1.0387	1.02166	1.01576	0.97948	1.02901
11603.2	1.04174	1.02481	1.01642	0.97693	1.03641
11603.7	1.04134	1.02915	1.01719	0.97432	1.04311
11604.2	1.03938	1.03317	1.01851	0.97187	1.04816
11604.7	1.03698	1.03703	1.01982	0.96952	1.05419
11605.2	1.03482	1.04133	1.02104	0.96865	1.06301
11605.7	1.03416	1.04559	1.02222	0.96834	1.07223
11606.2	1.03605	1.04879	1.02329	0.96883	1.08277
11606.7	1.04062	1.05129	1.02413	0.96963	1.09283
11607.2	1.0474	1.05381	1.02458	0.96939	1.10007
11607.7	1.05605	1.05619	1.02567	0.96871	1.10765
11608.2	1.06613	1.05817	1.02763	0.97191	1.11933
11608.7	1.07639	1.06014	1.02953	0.9765	1.1307
11609.2	1.08507	1.06259	1.03137	0.9781	1.1397
11609.7	1.09069	1.06501	1.03346	0.97901	1.14876
11610.2	1.09272	1.06687	1.03574	0.9832	1.15816
11610.7	1.09185	1.06856	1.03748	0.98775	1.16713
11612.1	1.08779	1.07165	1.0426	0.99765	1.18598
11613.5	1.08511	1.07365	1.04947	1.01247	1.19748
11614.9	1.0834	1.07699	1.0559	1.02144	1.1963
11616.4	1.08253	1.07844	1.06042	1.03097	1.18822
11617.8	1.08094	1.07696	1.06246	1.03974	1.16814
11619.3	1.07612	1.07012	1.06095	1.0406	1.14378
11620.8	1.06867	1.06206	1.0577	1.03974	1.11273
11622.4	1.06312	1.0568	1.0525	1.03637	1.08677
11623.9	1.05973	1.04847	1.04654	1.03137	1.05702
11625.5	1.05364	1.03927	1.03866	1.02663	1.03188
11627	1.04206	1.03167	1.03045	1.02166	1.00994
11628.6	1.02815	1.01948	1.02491	1.0149	0.99314
11630.3	1.01579	1.00687	1.01848	1.012	0.97977
11631.9	1.00537	0.99986	1.01266	1.00781	0.97073
11633.6	0.99792	0.99836	1.00782	1.00185	0.96449
11635.2	0.99356	0.99088	1.0031	0.99915	0.96172
11636.9	0.99122	0.98243	0.99725	0.99071	0.96598
11638.6	0.99256	0.97677	0.99115	0.98458	0.96813
11640.4	0.99745	0.97602	0.9874	0.97939	0.97137
11642.1	1.00012	0.97714	0.98231	0.9703	0.97582
11643.9	0.9956	0.97554	0.97795	0.96559	0.97719
11645.7	0.98825	0.97413	0.97619	0.96244	0.98183
11647.5	0.98432	0.97605	0.97502	0.96127	0.98477
11649.3	0.9837	0.97495	0.97572	0.96336	0.98414
11651.2	0.98544	0.97798	0.97753	0.97018	0.9876
11653	0.98754	0.97868	0.98079	0.9738	0.98769
11654.9	0.99003	0.98146	0.98502	0.98299	0.99074
11656.8	0.99178	0.98092	0.98901	0.98989	0.9878
11658.7	0.9932	0.98074	0.99334	0.99834	0.99101
11660.7	0.99298	0.98768	0.9982	1.00376	0.99318
11662.6	0.99192	0.99237	1.00199	1.00635	0.9961
11664.6	0.99233	0.99321	1.00256	1.00743	0.99812
11666.6	0.99697	1.00199	1.00643	1.00669	1.00819
11668.6	1.00428	1.00447	1.00946	1.00627	1.0109
11670.7	1.01145	1.00299	1.01181	1.00612	1.02171
11672.7	1.01533	1.00808	1.01362	1.0049	1.02753
11674.8	1.01582	1.01424	1.01475	1.00071	1.03566
11676.9	1.01247	1.01791	1.0139	1.00515	1.04569
11679	1.01184	1.01721	1.0159	1.00218	1.05033
11681.2	1.01405	1.01942	1.01578	1.00434	1.06017
11683.3	1.02294	1.01759	1.01714	1.00926	1.06059
11685.5	1.02578	1.01718	1.01755	1.00936	1.05795
11687.7	1.023	1.01699	1.01832	1.01198	1.05747
11689.9	1.017	1.01557	1.01748	1.01201	1.05184
11692.1	1.00979	1.01318	1.01344	1.00697	1.04792
11694.4	1.00846	1.00961	1.00992	0.99924	1.04286
11696.6	1.00918	1.00549	1.007	0.99841	1.03339
11698.9	1.0189	1.00489	1.00267	0.98662	1.02634
11701.2	1.01887	1.00323	0.99714	0.97862	1.02311
11703.5	1.01181	1.00026	0.99592	0.97299	1.01532
11705.9	1.00252	1.00029	0.99213	0.97069	1.01138
11708.2	1.00284	1.00196	0.98967	0.9692	1.00624
11710.6	1.01048	0.9959	0.9889	0.97137	1.00341
11713	1.01423	0.99774	0.98988	0.97439	0.99825
11715.4	1.01468	0.99915	0.9901	0.98145	0.99607
11717.9	1.01205	1.00021	0.99099	0.9868	0.99351
11720.3	1.0062	0.99653	0.99379	0.99236	0.9886
11722.8	1.0013	0.99648	0.99527	0.99553	0.98717
11725.3	1.00038	0.99217	0.9963	1.00004	0.98313
11727.8	1.00356	0.99358	0.99869	1.00536	0.97984
11730.3	1.00114	0.9921	0.99902	1.00587	0.98065
11732.9	0.99778	0.99424	1.00183	1.01079	0.97898
11735.5	0.99178	0.99498	1.00063	1.00789	0.98342
11738.1	0.99256	0.99623	1.00058	1.0084	0.98421
11740.7	0.98983	0.99986	1.0043	1.00991	0.98566
11743.3	0.98853	1.00123	1.0029	1.01011	0.99077
11745.9	0.98741	1.0017	1.00622	1.00979	0.99442
11748.6	0.9857	0.99962	1.00752	1.015	0.99724
11751.3	0.99397	1.00111	1.01034	1.01735	1.00387
11754	0.99624	1.00245	1.0087	1.01798	1.00653
11756.7	1.00528	1.0006	1.00778	1.0192	1.01337
11759.5	1.00637	1.00439	1.00746	1.0136	1.01823
11762.2	1.00747	1.00699	1.00597	1.00399	1.02005
11765	0.99868	1.01032	1.00539	0.99483	1.02429
11767.8	1.00103	1.00484	1.00081	0.99295	1.02829
11770.6	1.00567	1.00207	0.99777	0.98756	1.02628
11773.5	1.01349	1.00632	0.99863	0.98205	1.0289
11776.3	1.00731	1.01141	0.99685	0.98226	1.0267
11779.2	1.00348	1.00923	0.99568	0.98333	1.02497
11782.1	1.00494	1.00525	0.99501	0.97922	1.02084
11785	1.00372	1.00749	0.99506	0.98234	1.01609
11787.9	0.99931	1.00677	0.99415	0.98298	1.01159
11790.9	0.99275	1.00147	0.9941	0.98263	1.00704
11793.9	0.99456	1.00207	0.99348	0.98749	1.00499
11796.8	0.99412	1.00173	0.99537	0.99017	1.0015
11799.9	0.999	0.99949	0.99817	0.9988	1.00265
11802.9	1.00275	1.0008	0.99742	1.00339	0.99938
11805.9	1.00783	0.99964	1.00101	1.00743	0.99638
11809	1.00631	1.00324	1.00142	1.02037	0.99598
11812.1	1.00412	1.00273	1.00323	1.01932	0.99374
11815.2	1.00042	0.99806	1.00453	1.01999	0.99625
11818.3	0.99168	0.99487	1.00665	1.02363	0.9961
11821.4	0.99065	0.99733	1.0045	1.02481	0.99702
11824.6	0.98861	0.9983	1.00199	1.01547	0.99971
11827.8	0.98796	1.00032	1.0002	1.01162	0.99857
11831	0.98142	1.001	1.00014	1.0037	1.00006
11834.2	0.98574	0.99627	0.99654	0.99679	0.99893
11837.4	0.99719	0.9912	0.99439	0.99142	0.9986
11840.7	1.00653	0.98971	0.9926	0.9865	0.99445
11844	1.0089	0.9906	0.9912	0.98245	0.99069
11847.3	1.01019	0.99588	0.99219	0.98777	0.98597
11850.6	1.01264	0.9965	0.99052	0.99136	0.98666
11853.9	1.01456	0.9958	0.99158	0.99143	0.98481
11857.3	1.01202	0.99811	0.98945	0.98882	0.98711
11860.6	1.00703	0.99664	0.99073	0.99203	0.98747
11864	1.00611	0.99797	0.99111	0.98829	0.99127
11867.4	1.00544	0.99559	0.99305	0.98933	0.99066
11870.9	1.0034	0.99588	0.98901	0.99168	0.99772
11874.3	0.99825	0.99914	0.99104	0.99395	0.9953
11877.8	0.9953	0.99619	0.99184	0.99643	0.9988
11881.3	0.994	0.9939	0.99322	1.00383	1.00219
11884.8	0.99213	0.99737	0.99583	1.00473	1.00497
11888.3	0.99098	1.00049	0.99855	1.011	1.00625
11891.8	0.98709	1.00019	1.00102	1.01494	1.00869
11895.4	0.98392	0.99704	0.99823	1.01683	1.00772
11899	0.98403	0.99766	0.99765	1.01493	1.0103
11902.6	0.9869	1.00254	0.99961	1.0144	1.01022
11906.2	0.99042	1.00509	1.00015	1.00748	1.01341
11909.8	0.99423	1.00417	0.9978	1.00345	1.01019
11913.5	1.00227	1.00714	0.99507	0.99853	1.00487
11917.2	1.01134	1.01133	0.99148	0.99184	1.00413
11920.9	1.00711	1.00784	0.99026	0.99088	0.99949
11924.6	0.99674	1.00339	0.99143	0.99111	0.9954
11928.3	0.98887	1.00015	0.99318	0.99115	0.99385
11932.1	0.98678	1.00131	0.99069	0.99355	0.99137
11935.8	0.98848	1.0054	0.99076	0.99406	0.98838
11939.6	0.99437	1.00227	0.99317	0.99622	0.98649
11943.4	1.00474	1.00229	0.99196	0.9948	0.98832
11947.3	1.01325	1.00634	0.99344	0.99583	0.98925
11951.1	1.01111	1.00521	0.99195	0.99904	0.99378
11955	1.00533	1.00497	0.99305	0.99198	0.99425
11958.9	1.00432	1.00104	0.99381	0.99592	0.99394
11962.8	1.00789	0.998	0.99545	0.9974	0.99203
11966.7	1.00879	0.99402	0.99562	1.00114	0.99299
11970.6	1.00267	0.99252	0.99553	1.00458	0.99893
11974.6	0.99371	1.00027	0.99597	1.00512	1.00134
11978.6	0.99559	1.00624	0.99896	1.00691	1.00121
11982.6	1.00444	1.00267	0.99757	1.00926	1.00787
11986.6	1.00793	1.00355	0.99761	1.01231	1.00416
11990.6	1.0009	1.00289	1.00023	1.01163	0.99911
11994.7	0.9912	0.99668	0.99867	1.01038	1.00437
11998.8	0.99317	0.99811	0.99872	1.01128	1.00065
12002.9	1.00409	0.9969	1.00361	1.00888	1.0017
12007	1.01091	0.99154	0.99739	1.00564	1.00213
12011.1	1.00738	0.99814	0.99775	0.99481	0.99955
12015.3	0.99968	1.00215	0.99455	0.99112	1.003
12019.4	0.99694	0.99683	0.99331	0.99194	1.00364
12023.6	1.00167	1.00113	0.99407	0.98936	1.00351
12027.8	1.00374	1.00045	0.99895	0.98806	1.00703
12032	1.0008	0.99523	0.99786	0.99525	1.0079
12036.3	0.99978	0.99585	0.99477	0.99588	1.00707
12040.6	1.00293	1.00151	0.99993	0.99694	1.01818
12044.8	1.00856	1.00294	0.99539	0.99605	1.00993
12049.2	1.00932	0.99869	0.99709	1.00324	1.01373
12053.5	1.00624	0.99204	1.00121	1.00944	1.01423
12057.8	1.00393	0.99176	0.99742	1.00849	1.01715
12062.2	1.0028	0.99833	1.00514	1.0082	1.01487
12066.6	1.00264	0.99851	1.00224	1.00249	1.01637
12071	1.00222	0.9954	1.00032	1.00701	1.01659
12075.4	1.00029	0.9938	1.0007	1.01136	1.01743
12079.8	0.99944	0.99708	1.00191	1.01214	1.01657
12084.3	1.00152	1.00018	1.00231	1.01191	1.01253
12088.7	1.00412	1.00021	1.00471	1.01086	1.01267
12093.2	1.0067	1.0067	1.00422	1.00957	1.01662
12097.8	1.00596	1.00654	1.00338	1.00879	1.0094
12102.3	1.00231	0.9964	1.00601	1.00243	1.01628
12106.8	0.99919	0.99243	1.00383	1.0028	1.01462
12111.4	0.99532	0.99942	1.00448	1.00039	1.01228
12116	0.99247	1.01389	1.0067	1.00348	1.01815
12120.6	0.99302	1.00949	1.00346	1.00276	1.01946
12125.2	0.99547	1.00379	1.0021	0.99834	1.02024
12129.9	0.99836	0.99954	1.008	1.00113	1.02189
12134.6	0.99994	0.99281	1.00642	0.99606	1.0221
12139.2	1.001	0.99165	1.00297	0.99971	1.00917
12143.9	1.00119	0.99963	1.00684	1.00206	0.99619
12148.7	0.99597	1.00572	1.009	0.99843	0.98315
12153.4	0.98934	0.99427	1.00709	1.00316	0.97006
12158.2	0.98757	0.98645	1.00926	0.99877	0.95692
12162.4	0.98842	0.97368	1.00747	1.03469	0.94527

## Sheet: Fig.2d
0	0.01994	0	0.00286	0	0.02862	0	0.17286	0	0.1736	0	0.16675	0	0.16832	0	0.16675	0	0
0.03068	0.02001	0.03068	0.00616	0.03068	0.04106	0.03068	0.17266	0.03068	0.17325	0.03068	0.16648	0.03068	0.16814	0.03068	0.16648	0.06	0.00175
0.06136	0.02021	0.06136	0.01072	0.06136	0.0626	0.06136	0.17215	0.06136	0.1723	0.06136	0.16576	0.06136	0.16764	0.06136	0.16576	0.09068	0.00601
0.09204	0.0205	0.09204	0.01439	0.09204	0.08102	0.09204	0.17153	0.09204	0.17103	0.09204	0.16484	0.09204	0.167	0.09204	0.16484	0.12136	0.01154
0.12272	0.02082	0.12272	0.01662	0.12272	0.09212	0.12272	0.17112	0.12272	0.16984	0.12272	0.16408	0.12272	0.16649	0.12272	0.16408	0.15204	0.01701
0.1534	0.02111	0.1534	0.01711	0.1534	0.09406	0.1534	0.17128	0.1534	0.16925	0.1534	0.16392	0.1534	0.16644	0.1534	0.16392	0.18272	0.02226
0.18408	0.02131	0.18408	0.01581	0.18408	0.08642	0.18408	0.17241	0.18408	0.16978	0.18408	0.16481	0.18408	0.16723	0.18408	0.16481	0.2134	0.02721
0.21476	0.02137	0.21476	0.01283	0.21476	0.07012	0.21476	0.17479	0.21476	0.17188	0.21476	0.16711	0.21476	0.16923	0.21476	0.16711	0.24408	0.03178
0.24544	0.02129	0.24544	0.00854	0.24544	0.04778	0.24544	0.17861	0.24544	0.17582	0.24544	0.171	0.24544	0.1727	0.24544	0.171	0.27476	0.03591
0.27612	0.02108	0.27612	0.00382	0.27612	0.02703	0.27612	0.18388	0.27612	0.18164	0.27612	0.17652	0.27612	0.17782	0.27612	0.17652	0.30544	0.03952
0.3068	0.0208	0.3068	0.00416	0.3068	0.03151	0.3068	0.1905	0.3068	0.18917	0.3068	0.1835	0.3068	0.18458	0.3068	0.1835	0.33612	0.04257
0.33748	0.02056	0.33748	0.00921	0.33748	0.05521	0.33748	0.19824	0.33748	0.19805	0.33748	0.19166	0.33748	0.19281	0.33748	0.19166	0.3668	0.04499
0.36816	0.0205	0.36816	0.01397	0.36816	0.07807	0.36816	0.20682	0.36816	0.20781	0.36816	0.20068	0.36816	0.2022	0.36816	0.20068	0.39748	0.04674
0.39884	0.02075	0.39884	0.01761	0.39884	0.09417	0.39884	0.21598	0.39884	0.21799	0.39884	0.21021	0.39884	0.21237	0.39884	0.21021	0.42816	0.04778
0.42951	0.02138	0.42951	0.01974	0.42951	0.10079	0.42951	0.22544	0.42951	0.22814	0.42951	0.21998	0.42951	0.22287	0.42951	0.21998	0.45883	0.04808
0.46019	0.02238	0.46019	0.02028	0.46019	0.09674	0.46019	0.23499	0.46019	0.23789	0.46019	0.22974	0.46019	0.23322	0.46019	0.22974	0.48951	0.04762
0.49087	0.02362	0.49087	0.01943	0.49087	0.0822	0.49087	0.24441	0.49087	0.24694	0.49087	0.23928	0.49087	0.24297	0.49087	0.23928	0.52019	0.04637
0.52155	0.02487	0.52155	0.0179	0.52155	0.05903	0.52155	0.25354	0.52155	0.25507	0.52155	0.24844	0.52155	0.2517	0.52155	0.24844	0.55087	0.04432
0.55223	0.02588	0.55223	0.01697	0.55223	0.03274	0.55223	0.26218	0.55223	0.26213	0.55223	0.25705	0.55223	0.25903	0.55223	0.25705	0.58155	0.04149
0.58291	0.0264	0.58291	0.01818	0.58291	0.02837	0.58291	0.27011	0.58291	0.26804	0.58291	0.26492	0.58291	0.26464	0.58291	0.26492	0.61223	0.03787
0.61359	0.02622	0.61359	0.02203	0.61359	0.05585	0.61359	0.2771	0.61359	0.27273	0.61359	0.27183	0.61359	0.2683	0.61359	0.27183	0.64291	0.0335
0.64427	0.02518	0.64427	0.02775	0.64427	0.08548	0.64427	0.28288	0.64427	0.27619	0.64427	0.27754	0.64427	0.26984	0.64427	0.27754	0.67359	0.0284
0.67495	0.02321	0.67495	0.03452	0.67495	0.10819	0.67495	0.2872	0.67495	0.27843	0.67495	0.28179	0.67495	0.26924	0.67495	0.28179	0.70427	0.02263
0.70563	0.02034	0.70563	0.04191	0.70563	0.11972	0.70563	0.28983	0.70563	0.2795	0.70563	0.28437	0.70563	0.26659	0.70563	0.28437	0.73495	0.01632
0.73631	0.01675	0.73631	0.04995	0.73631	0.11743	0.73631	0.29066	0.73631	0.27953	0.73631	0.28513	0.73631	0.2622	0.73631	0.28513	0.76563	0.00984
0.76699	0.01279	0.76699	0.05884	0.76699	0.10018	0.76699	0.28971	0.76699	0.27875	0.76699	0.28411	0.76699	0.25658	0.76699	0.28411	0.79631	0.00562
0.79767	0.00929	0.79767	0.06883	0.79767	0.06905	0.79767	0.28727	0.79767	0.27757	0.79767	0.28154	0.79767	0.25053	0.79767	0.28154	0.82699	0.0414
0.82835	0.00803	0.82835	0.0799	0.82835	0.03313	0.82835	0.28396	0.82835	0.27659	0.82835	0.27804	0.82835	0.24517	0.82835	0.27804	0.85767	0.07488
0.85903	0.01007	0.85903	0.09172	0.85903	0.0511	0.85903	0.28079	0.85903	0.27665	0.85903	0.27458	0.85903	0.24193	0.85903	0.27458	0.88835	0.11227
0.88971	0.01374	0.88971	0.10364	0.88971	0.10967	0.88971	0.2792	0.88971	0.27882	0.88971	0.27261	0.88971	0.24241	0.88971	0.27261	0.91903	0.15164
0.92039	0.01758	0.92039	0.11474	0.92039	0.17302	0.92039	0.28094	0.92039	0.28432	0.92039	0.27389	0.92039	0.24812	0.92039	0.27389	0.94971	0.19229
0.95107	0.02108	0.95107	0.12403	0.95107	0.23253	0.95107	0.28783	0.95107	0.29428	0.95107	0.28028	0.95107	0.26011	0.95107	0.28028	0.98039	0.23373
0.98175	0.02413	0.98175	0.13061	0.98175	0.28201	0.98175	0.30133	0.98175	0.30959	0.98175	0.29328	0.98175	0.27871	0.98175	0.29328	1.01107	0.27556
1.01243	0.02689	1.01243	0.13387	1.01243	0.31617	1.01243	0.32212	1.01243	0.33063	1.01243	0.31359	1.01243	0.30351	1.01243	0.31359	1.04175	0.31738
1.04311	0.02965	1.04311	0.13369	1.04311	0.33095	1.04311	0.34996	1.04311	0.35722	1.04311	0.34099	1.04311	0.33354	1.04311	0.34099	1.07243	0.35881
1.07379	0.03268	1.07379	0.13072	1.07379	0.32397	1.07379	0.38386	1.07379	0.3887	1.07379	0.37441	1.07379	0.36753	1.07379	0.37441	1.10311	0.39949
1.10447	0.03606	1.10447	0.12664	1.10447	0.29533	1.10447	0.42233	1.10447	0.42403	1.10447	0.41231	1.10447	0.40414	1.10447	0.41231	1.13379	0.43905
1.13515	0.03958	1.13515	0.12426	1.13515	0.24904	1.13515	0.46367	1.13515	0.46199	1.13515	0.45296	1.13515	0.44207	1.13515	0.45296	1.16447	0.47714
1.16583	0.04273	1.16583	0.12696	1.16583	0.19725	1.16583	0.50621	1.16583	0.50125	1.16583	0.49462	1.16583	0.48013	1.16583	0.49462	1.19515	0.51342
1.1965	0.04482	1.1965	0.1371	1.1965	0.17057	1.1965	0.54836	1.1965	0.54053	1.1965	0.53566	1.1965	0.51724	1.1965	0.53566	1.22583	0.54756
1.22718	0.04508	1.22718	0.15458	1.22718	0.20616	1.22718	0.58875	1.22718	0.57859	1.22718	0.57465	1.22718	0.55247	1.22718	0.57465	1.25651	0.57926
1.25786	0.04279	1.25786	0.17713	1.25786	0.29121	1.25786	0.62618	1.25786	0.61433	1.25786	0.61035	1.25786	0.58504	1.25786	0.61035	1.28718	0.60825
1.28854	0.03736	1.28854	0.20166	1.28854	0.39417	1.28854	0.65971	1.28854	0.6468	1.28854	0.64178	1.28854	0.61434	1.28854	0.64178	1.31786	0.63426
1.31922	0.02842	1.31922	0.22538	1.31922	0.4967	1.31922	0.68866	1.31922	0.67522	1.31922	0.66823	1.31922	0.63992	1.31922	0.66823	1.34854	0.65706
1.3499	0.01603	1.3499	0.24611	1.3499	0.58799	1.3499	0.71262	1.3499	0.69902	1.3499	0.68924	1.3499	0.66154	1.3499	0.68924	1.37922	0.67647
1.38058	0.00511	1.38058	0.26252	1.38058	0.66063	1.38058	0.73146	1.38058	0.71786	1.38058	0.70467	1.38058	0.6791	1.38058	0.70467	1.4099	0.6923
1.41126	0.0209	1.41126	0.27421	1.41126	0.70954	1.41126	0.74532	1.41126	0.7316	1.41126	0.71464	1.41126	0.6927	1.41126	0.71464	1.44058	0.70444
1.44194	0.04198	1.44194	0.28178	1.44194	0.73179	1.44194	0.75457	1.44194	0.74032	1.44194	0.71952	1.44194	0.70259	1.44194	0.71952	1.47126	0.71279
1.47262	0.06421	1.47262	0.28677	1.47262	0.72655	1.47262	0.75979	1.47262	0.74429	1.47262	0.7199	1.47262	0.70912	1.47262	0.7199	1.50194	0.71728
1.5033	0.086	1.5033	0.29146	1.5033	0.695	1.5033	0.76168	1.5033	0.74393	1.5033	0.71656	1.5033	0.71273	1.5033	0.71656	1.53262	0.7179
1.53398	0.10571	1.53398	0.29827	1.53398	0.64021	1.53398	0.76102	1.53398	0.73978	1.53398	0.71031	1.53398	0.71387	1.53398	0.71031	1.5633	0.71465
1.56466	0.12174	1.56466	0.30891	1.56466	0.56679	1.56466	0.7585	1.56466	0.7324	1.56466	0.70198	1.56466	0.71298	1.56466	0.70198	1.59398	0.7076
1.59534	0.13268	1.59534	0.32366	1.59534	0.48048	1.59534	0.75471	1.59534	0.72235	1.59534	0.69229	1.59534	0.71037	1.59534	0.69229	1.62466	0.69682
1.62602	0.13773	1.62602	0.3411	1.62602	0.38767	1.62602	0.74999	1.62602	0.71007	1.62602	0.68173	1.62602	0.70623	1.62602	0.68173	1.65534	0.68244
1.6567	0.13738	1.6567	0.35853	1.6567	0.29487	1.6567	0.7444	1.6567	0.69588	1.6567	0.67053	1.6567	0.70055	1.6567	0.67053	1.68602	0.66462
1.68738	0.13456	1.68738	0.37267	1.68738	0.20815	1.68738	0.73772	1.68738	0.67988	1.68738	0.6586	1.68738	0.69315	1.68738	0.6586	1.7167	0.64354
1.71806	0.13632	1.71806	0.38035	1.71806	0.13276	1.71806	0.72942	1.71806	0.662	1.71806	0.64555	1.71806	0.68368	1.71806	0.64555	1.74738	0.61943
1.74874	0.15309	1.74874	0.37903	1.74874	0.07281	1.74874	0.71878	1.74874	0.64196	1.74874	0.63077	1.74874	0.67166	1.74874	0.63077	1.77806	0.59251
1.77942	0.19211	1.77942	0.36717	1.77942	0.03206	1.77942	0.70497	1.77942	0.61936	1.77942	0.61348	1.77942	0.65655	1.77942	0.61348	1.80874	0.56307
1.8101	0.25285	1.8101	0.34443	1.8101	0.01804	1.8101	0.68711	1.8101	0.59372	1.8101	0.59289	1.8101	0.6378	1.8101	0.59289	1.83942	0.53139
1.84078	0.3309	1.84078	0.31201	1.84078	0.0221	1.84078	0.66446	1.84078	0.56459	1.84078	0.56829	1.84078	0.61494	1.84078	0.56829	1.8701	0.49778
1.87146	0.42161	1.87146	0.27306	1.87146	0.02488	1.87146	0.63639	1.87146	0.53159	1.87146	0.53915	1.87146	0.58762	1.87146	0.53915	1.90078	0.46256
1.90214	0.52072	1.90214	0.23336	1.90214	0.03116	1.90214	0.60257	1.90214	0.49451	1.90214	0.50518	1.90214	0.55569	1.90214	0.50518	1.93146	0.42606
1.93282	0.62414	1.93282	0.20212	1.93282	0.04487	1.93282	0.56292	1.93282	0.4534	1.93282	0.46643	1.93282	0.51923	1.93282	0.46643	1.96214	0.38862
1.9635	0.72783	1.9635	0.19034	1.9635	0.06074	1.9635	0.51769	1.9635	0.40856	1.9635	0.42332	1.9635	0.47859	1.9635	0.42332	1.99282	0.35058
1.99418	0.82776	1.99418	0.20257	1.99418	0.07222	1.99418	0.46748	1.99418	0.36065	1.99418	0.3767	1.99418	0.4344	1.99418	0.3767	2.0235	0.31228
2.02485	0.92004	2.02485	0.23122	2.02485	0.07438	2.02485	0.41321	2.02485	0.31077	2.02485	0.32791	2.02485	0.38766	2.02485	0.32791	2.05417	0.27405
2.05553	1.00103	2.05553	0.26431	2.05553	0.06482	2.05553	0.35622	2.05553	0.26057	2.05553	0.27896	2.05553	0.3397	2.05553	0.27896	2.08485	0.23623
2.08621	1.06752	2.08621	0.29271	2.08621	0.04864	2.08621	0.2983	2.08621	0.21264	2.08621	0.23283	2.08621	0.29237	2.08621	0.23283	2.11553	0.19912
2.11689	1.11682	2.11689	0.31112	2.11689	0.05745	2.11689	0.24191	2.11689	0.17114	2.11689	0.19399	2.11689	0.24817	2.11689	0.19399	2.14621	0.16303
2.14757	1.14694	2.14757	0.31768	2.14757	0.11049	2.14757	0.19075	2.14757	0.14262	2.14757	0.16847	2.14757	0.21043	2.14757	0.16847	2.17689	0.12825
2.17825	1.15669	2.17825	0.31412	2.17825	0.1875	2.17825	0.15075	2.17825	0.13424	2.17825	0.16156	2.17825	0.18325	2.17825	0.16156	2.20757	0.09502
2.20893	1.14568	2.20893	0.30678	2.20893	0.27817	2.20893	0.13026	2.20893	0.14635	2.20893	0.17264	2.20893	0.17026	2.20893	0.17264	2.23825	0.0636
2.23961	1.11439	2.23961	0.30731	2.23961	0.37601	2.23961	0.13377	2.23961	0.1708	2.23961	0.19496	2.23961	0.17182	2.23961	0.19496	2.26893	0.03421
2.27029	1.06414	2.27029	0.32991	2.27029	0.47486	2.27029	0.15429	2.27029	0.19905	2.27029	0.22114	2.27029	0.184	2.27029	0.22114	2.29961	0.00738
2.30097	0.99698	2.30097	0.38313	2.30097	0.56853	2.30097	0.18093	2.30097	0.22576	2.30097	0.24608	2.30097	0.20116	2.30097	0.24608	2.33029	0.0101
2.33165	0.9156	2.33165	0.46468	2.33165	0.65112	2.33165	0.20657	2.33165	0.24802	2.33165	0.26675	2.33165	0.21863	2.33165	0.26675	2.36097	0.01568
2.36233	0.82321	2.36233	0.56581	2.36233	0.71739	2.36233	0.22758	2.36233	0.26422	2.36233	0.28141	2.36233	0.23333	2.36233	0.28141	2.39165	0.02065
2.39301	0.7233	2.39301	0.67688	2.39301	0.76315	2.39301	0.24215	2.39301	0.27354	2.39301	0.28914	2.39301	0.24346	2.39301	0.28914	2.42233	0.02496
2.42369	0.61954	2.42369	0.78933	2.42369	0.78557	2.42369	0.24949	2.42369	0.2757	2.42369	0.28961	2.42369	0.24806	2.42369	0.28961	2.45301	0.02862
2.45437	0.51551	2.45437	0.89593	2.45437	0.78337	2.45437	0.24946	2.45437	0.27082	2.45437	0.28294	2.45437	0.24679	2.45437	0.28294	2.48369	0.03161
2.48505	0.41459	2.48505	0.99061	2.48505	0.75702	2.48505	0.24233	2.48505	0.25935	2.48505	0.26958	2.48505	0.23973	2.48505	0.26958	2.51437	0.03395
2.51573	0.31973	2.51573	1.06851	2.51573	0.70877	2.51573	0.22875	2.51573	0.24206	2.51573	0.25031	2.51573	0.22731	2.51573	0.25031	2.54505	0.03566
2.54641	0.23338	2.54641	1.12595	2.54641	0.64271	2.54641	0.20967	2.54641	0.21996	2.54641	0.22614	2.54641	0.21026	2.54641	0.22614	2.57573	0.03675
2.57709	0.15734	2.57709	1.16052	2.57709	0.56495	2.57709	0.1863	2.57709	0.1943	2.57709	0.19835	2.57709	0.18952	2.57709	0.19835	2.60641	0.03725
2.60777	0.09274	2.60777	1.1711	2.60777	0.48408	2.60777	0.16015	2.60777	0.16657	2.60777	0.16838	2.60777	0.16627	2.60777	0.16838	2.63709	0.03719
2.63845	0.04011	2.63845	1.15781	2.63845	0.41199	2.63845	0.13301	2.63845	0.13855	2.63845	0.13799	2.63845	0.1419	2.63845	0.13799	2.66777	0.03662
2.66913	0.00574	2.66913	1.12198	2.66913	0.36386	2.66913	0.10724	2.66913	0.11245	2.66913	0.10934	2.66913	0.11806	2.66913	0.10934	2.69845	0.03558
2.69981	0.03262	2.69981	1.06597	2.69981	0.35293	2.69981	0.08599	2.69981	0.09111	2.69981	0.08535	2.69981	0.09678	2.69981	0.08535	2.72913	0.03411
2.73049	0.05357	2.73049	0.993	2.73049	0.3795	2.73049	0.07328	2.73049	0.07783	2.73049	0.06992	2.73049	0.0805	2.73049	0.06992	2.75981	0.03227
2.76117	0.06675	2.76117	0.90691	2.76117	0.43023	2.76117	0.0716	2.76117	0.07447	2.76117	0.06603	2.76117	0.07149	2.76117	0.06603	2.79049	0.03011
2.79184	0.07368	2.79184	0.81194	2.79184	0.48999	2.79184	0.07844	2.79184	0.07889	2.79184	0.07153	2.79184	0.07014	2.79184	0.07153	2.82117	0.02768
2.82252	0.07575	2.82252	0.7124	2.82252	0.54828	2.82252	0.08848	2.82252	0.08651	2.82252	0.08068	2.82252	0.07396	2.82252	0.08068	2.85185	0.02504
2.8532	0.07405	2.8532	0.61246	2.8532	0.59899	2.8532	0.09766	2.8532	0.09357	2.8532	0.08907	2.8532	0.0794	2.8532	0.08907	2.88252	0.02225
2.88388	0.06923	2.88388	0.51586	2.88388	0.63875	2.88388	0.10374	2.88388	0.09787	2.88388	0.09439	2.88388	0.08378	2.88388	0.09439	2.9132	0.01936
2.91456	0.0616	2.91456	0.42569	2.91456	0.66583	2.91456	0.10561	2.91456	0.09837	2.91456	0.0956	2.91456	0.08555	2.91456	0.0956	2.94388	0.01645
2.94524	0.05141	2.94524	0.34421	2.94524	0.67942	2.94524	0.10284	2.94524	0.09471	2.94524	0.09238	2.94524	0.08397	2.94524	0.09238	2.97456	0.01358
2.97592	0.03946	2.97592	0.27271	2.97592	0.6793	2.97592	0.09541	2.97592	0.08695	2.97592	0.08484	2.97592	0.07879	2.97592	0.08484	3.00524	0.0109
3.0066	0.02913	3.0066	0.21144	3.0066	0.66564	3.0066	0.08359	3.0066	0.07551	3.0066	0.07336	3.0066	0.07013	3.0066	0.07336	3.03592	0.00878
3.03728	0.02984	3.03728	0.15972	3.03728	0.63894	3.03728	0.06788	3.03728	0.0611	3.03728	0.05861	3.03728	0.05836	3.03728	0.05861	3.0666	0.00844
3.06796	0.04532	3.06796	0.11613	3.06796	0.60006	3.06796	0.04896	3.06796	0.04488	3.06796	0.04154	3.06796	0.04411	3.06796	0.04154	3.09728	0.01003
3.09864	0.06787	3.09864	0.07895	3.09864	0.55024	3.09864	0.02765	3.09864	0.02937	3.09864	0.02414	3.09864	0.02847	3.09864	0.02414	3.12796	0.01207
3.12932	0.09282	3.12932	0.04666	3.12932	0.49117	3.12932	0.0059	3.12932	0.02238	3.12932	0.01561	3.12932	0.01524	3.12932	0.01561	3.15864	0.01408
3.16	0.11787	3.16	0.01842	3.16	0.42492	3.16	0.02005	3.16	0.03212	3.16	0.02869	3.16	0.01912	3.16	0.02869	3.18932	0.01591
3.19068	0.14137	3.19068	0.00874	3.19068	0.35398	3.19068	0.04365	3.19068	0.04924	3.19068	0.04799	3.19068	0.03562	3.19068	0.04799	3.22	0.0175
3.22136	0.16197	3.22136	0.0293	3.22136	0.28109	3.22136	0.06656	3.22136	0.06735	3.22136	0.06744	3.22136	0.05388	3.22136	0.06744	3.25068	0.01884
3.25204	0.1786	3.25204	0.04648	3.25204	0.20913	3.25204	0.08796	3.25204	0.08446	3.25204	0.08561	3.25204	0.07173	3.25204	0.08561	3.28136	0.01991
3.28272	0.19048	3.28272	0.05888	3.28272	0.14091	3.28272	0.10721	3.28272	0.09972	3.28272	0.10182	3.28272	0.08835	3.28272	0.10182	3.31204	0.02069
3.3134	0.19718	3.3134	0.06608	3.3134	0.07902	3.3134	0.12381	3.3134	0.11264	3.3134	0.11564	3.3134	0.10326	3.3134	0.11564	3.34272	0.0212
3.34408	0.19862	3.34408	0.06845	3.34408	0.02561	3.34408	0.13742	3.34408	0.12298	3.34408	0.12684	3.34408	0.11616	3.34408	0.12684	3.3734	0.02143
3.37476	0.19505	3.37476	0.0677	3.37476	0.01782	3.37476	0.14784	3.37476	0.13067	3.37476	0.1353	3.37476	0.12685	3.37476	0.1353	3.40408	0.02139
3.40544	0.18704	3.40544	0.06775	3.40544	0.05038	3.40544	0.15499	3.40544	0.1358	3.40544	0.14108	3.40544	0.13527	3.40544	0.14108	3.43476	0.02111
3.43612	0.17545	3.43612	0.07448	3.43612	0.07211	3.43612	0.15895	3.43612	0.13856	3.43612	0.14432	3.43612	0.14142	3.43612	0.14432	3.46544	0.02059
3.4668	0.16133	3.4668	0.09195	3.4668	0.08395	3.4668	0.15993	3.4668	0.13926	3.4668	0.14525	3.4668	0.14542	3.4668	0.14525	3.49612	0.01985
3.49748	0.14593	3.49748	0.11946	3.49748	0.08782	3.49748	0.15823	3.49748	0.13825	3.49748	0.14419	3.49748	0.14743	3.49748	0.14419	3.5268	0.01893
3.52816	0.13077	3.52816	0.15395	3.52816	0.08682	3.52816	0.15423	3.52816	0.13593	3.52816	0.14148	3.52816	0.14764	3.52816	0.14148	3.55748	0.01783
3.55884	0.1178	3.55884	0.1924	3.55884	0.08518	3.55884	0.14841	3.55884	0.13265	3.55884	0.13744	3.55884	0.14628	3.55884	0.13744	3.58816	0.0166
3.58952	0.10951	3.58952	0.23231	3.58952	0.08747	3.58952	0.14124	3.58952	0.12872	3.58952	0.1324	3.58952	0.14356	3.58952	0.1324	3.61884	0.01525
3.62019	0.10867	3.62019	0.27162	3.62019	0.09634	3.62019	0.13322	3.62019	0.12437	3.62019	0.12662	3.62019	0.13968	3.62019	0.12662	3.64952	0.01382
3.65087	0.11708	3.65087	0.30862	3.65087	0.11108	3.65087	0.12483	3.65087	0.11971	3.65087	0.1203	3.65087	0.13481	3.65087	0.1203	3.68019	0.01233
3.68155	0.13456	3.68155	0.34194	3.68155	0.12897	3.68155	0.11647	3.68155	0.11477	3.68155	0.11357	3.68155	0.12908	3.68155	0.11357	3.71087	0.01082
3.71223	0.15939	3.71223	0.37056	3.71223	0.14729	3.71223	0.10846	3.71223	0.1095	3.71223	0.10647	3.71223	0.1226	3.71223	0.10647	3.74155	0.00932
3.74291	0.18949	3.74291	0.39384	3.74291	0.16407	3.74291	0.101	3.74291	0.10379	3.74291	0.09904	3.74291	0.11545	3.74291	0.09904	3.77223	0.00787
3.77359	0.22289	3.77359	0.41151	3.77359	0.17807	3.77359	0.09418	3.77359	0.09754	3.77359	0.09125	3.77359	0.10773	3.77359	0.09125	3.80291	0.00667
3.80427	0.2578	3.80427	0.42363	3.80427	0.18865	3.80427	0.08795	3.80427	0.09069	3.80427	0.08312	3.80427	0.09952	3.80427	0.08312	3.83359	0.00668
3.83495	0.29247	3.83495	0.43059	3.83495	0.1955	3.83495	0.08218	3.83495	0.08322	3.83495	0.07465	3.83495	0.09095	3.83495	0.07465	3.86427	0.00776
3.86563	0.32521	3.86563	0.43298	3.86563	0.19855	3.86563	0.0767	3.86563	0.07521	3.86563	0.06596	3.86563	0.08222	3.86563	0.06596	3.89495	0.00891
3.89631	0.35441	3.89631	0.43152	3.89631	0.19782	3.89631	0.07131	3.89631	0.06685	3.89631	0.05721	3.89631	0.0736	3.89631	0.05721	3.92563	0.00998
3.92699	0.3786	3.92699	0.4269	3.92699	0.19333	3.92699	0.06584	3.92699	0.05845	3.92699	0.04871	3.92699	0.06547	3.92699	0.04871	3.95631	0.01094
3.95767	0.39653	3.95767	0.41972	3.95767	0.18513	3.95767	0.06017	3.95767	0.05048	3.95767	0.04094	3.95767	0.05835	3.95767	0.04094	3.98699	0.01176
3.98835	0.40724	3.98835	0.41037	3.98835	0.17333	3.98835	0.05424	3.98835	0.04358	3.98835	0.03462	3.98835	0.05286	3.98835	0.03462	4.01767	0.01245
4.01903	0.41014	4.01903	0.39898	4.01903	0.15812	4.01903	0.04804	4.01903	0.03855	4.01903	0.03072	4.01903	0.04962	4.01903	0.03072	4.04835	0.01299
4.04971	0.40509	4.04971	0.38549	4.04971	0.13995	4.04971	0.04162	4.04971	0.03613	4.04971	0.02996	4.04971	0.04893	4.04971	0.02996	4.07903	0.01338
4.08039	0.39236	4.08039	0.36973	4.08039	0.1195	4.08039	0.03509	4.08039	0.0365	4.08039	0.03213	4.08039	0.05061	4.08039	0.03213	4.10971	0.01362
4.11107	0.37274	4.11107	0.3516	4.11107	0.09786	4.11107	0.02859	4.11107	0.03905	4.11107	0.03617	4.11107	0.05401	4.11107	0.03617	4.14039	0.01373
4.14175	0.34751	4.14175	0.33125	4.14175	0.07659	4.14175	0.02236	4.14175	0.04278	4.14175	0.04096	4.14175	0.05832	4.14175	0.04096	4.17107	0.01369
4.17243	0.31848	4.17243	0.30937	4.17243	0.05801	4.17243	0.01678	4.17243	0.04683	4.17243	0.04574	4.17243	0.06287	4.17243	0.04574	4.20175	0.01353
4.20311	0.28804	4.20311	0.28738	4.20311	0.04542	4.20311	0.01261	4.20311	0.05059	4.20311	0.05003	4.20311	0.06712	4.20311	0.05003	4.23243	0.01325
4.23379	0.25919	4.23379	0.26766	4.23379	0.04158	4.23379	0.01111	4.23379	0.05368	4.23379	0.05359	4.23379	0.07073	4.23379	0.05359	4.26311	0.01285
4.26447	0.23542	4.26447	0.25345	4.26447	0.0444	4.26447	0.01271	4.26447	0.05591	4.26447	0.05628	4.26447	0.07346	4.26447	0.05628	4.29379	0.01237
4.29515	0.22024	4.29515	0.24821	4.29515	0.04845	4.29515	0.01601	4.29515	0.05722	4.29515	0.05806	4.29515	0.0752	4.29515	0.05806	4.32447	0.0118
4.32583	0.21594	4.32583	0.25425	4.32583	0.04991	4.32583	0.01976	4.32583	0.05759	4.32583	0.05895	4.32583	0.0759	4.32583	0.05895	4.35515	0.01117
4.35651	0.22239	4.35651	0.27139	4.35651	0.04713	4.35651	0.02335	4.35651	0.05709	4.35651	0.05901	4.35651	0.0756	4.35651	0.05901	4.38583	0.01048
4.38719	0.23713	4.38719	0.29713	4.38719	0.04027	4.38719	0.02654	4.38719	0.05584	4.38719	0.05836	4.38719	0.07438	4.38719	0.05836	4.41651	0.00975
4.41786	0.25672	4.41786	0.32786	4.41786	0.03232	4.41786	0.02924	4.41786	0.05398	4.41786	0.05713	4.41786	0.07238	4.41786	0.05713	4.44719	0.009
4.44854	0.27809	4.44854	0.36008	4.44854	0.03259	4.44854	0.03141	4.44854	0.0517	4.44854	0.05549	4.44854	0.06979	4.44854	0.05549	4.47786	0.00825
4.47922	0.29894	4.47922	0.39088	4.47922	0.04861	4.47922	0.03308	4.47922	0.04921	4.47922	0.05366	4.47922	0.06682	4.47922	0.05366	4.50854	0.0075
4.5099	0.31775	4.5099	0.41809	4.5099	0.07499	4.5099	0.0343	4.5099	0.04676	4.5099	0.05185	4.5099	0.06372	4.5099	0.05185	4.53922	0.00678
4.54058	0.33355	4.54058	0.44022	4.54058	0.10664	4.54058	0.03515	4.54058	0.04461	4.54058	0.05028	4.54058	0.06073	4.54058	0.05028	4.5699	0.00615
4.57126	0.34577	4.57126	0.45638	4.57126	0.14097	4.57126	0.03573	4.57126	0.04302	4.57126	0.04916	4.57126	0.0581	4.57126	0.04916	4.60058	0.006
4.60194	0.35407	4.60194	0.46624	4.60194	0.17625	4.60194	0.03613	4.60194	0.0422	4.60194	0.04865	4.60194	0.05602	4.60194	0.04865	4.63126	0.00649
4.63262	0.35826	4.63262	0.46993	4.63262	0.21099	4.63262	0.03644	4.63262	0.04226	4.63262	0.04881	4.63262	0.05458	4.63262	0.04881	4.66194	0.00703
4.6633	0.35825	4.6633	0.46793	4.6633	0.24388	4.6633	0.03673	4.6633	0.04318	4.6633	0.04958	4.6633	0.0538	4.6633	0.04958	4.69262	0.00754
4.69398	0.35403	4.69398	0.46101	4.69398	0.2737	4.69398	0.03701	4.69398	0.04478	4.69398	0.05083	4.69398	0.05357	4.69398	0.05083	4.7233	0.00798
4.72466	0.34567	4.72466	0.45008	4.72466	0.29934	4.72466	0.03728	4.72466	0.04681	4.72466	0.05234	4.72466	0.0537	4.72466	0.05234	4.75398	0.00836
4.75534	0.33334	4.75534	0.43607	4.75534	0.31987	4.75534	0.03747	4.75534	0.04898	4.75534	0.05384	4.75534	0.05395	4.75534	0.05384	4.78466	0.00867
4.78602	0.31729	4.78602	0.41983	4.78602	0.33447	4.78602	0.03751	4.78602	0.05098	4.78602	0.0551	4.78602	0.05409	4.78602	0.0551	4.81534	0.00892
4.8167	0.29791	4.8167	0.40197	4.8167	0.34255	4.8167	0.03731	4.8167	0.05257	4.8167	0.0559	4.8167	0.05391	4.8167	0.0559	4.84602	0.00909
4.84738	0.27574	4.84738	0.38288	4.84738	0.3437	4.84738	0.03681	4.84738	0.05354	4.84738	0.05603	4.84738	0.05324	4.84738	0.05603	4.8767	0.00919
4.87806	0.25145	4.87806	0.36261	4.87806	0.33778	4.87806	0.03599	4.87806	0.05371	4.87806	0.05538	4.87806	0.05196	4.87806	0.05538	4.90738	0.00923
4.90874	0.22584	4.90874	0.34097	4.90874	0.3249	4.90874	0.03484	4.90874	0.05299	4.90874	0.05384	4.90874	0.05	4.90874	0.05384	4.93806	0.0092
4.93942	0.19986	4.93942	0.31755	4.93942	0.30546	4.93942	0.03348	4.93942	0.05133	4.93942	0.0514	4.93942	0.04734	4.93942	0.0514	4.96874	0.00912
4.9701	0.17455	4.9701	0.29184	4.9701	0.28014	4.9701	0.03208	4.9701	0.04873	4.9701	0.04807	4.9701	0.04402	4.9701	0.04807	4.99942	0.00899
5.00078	0.15106	5.00078	0.26332	5.00078	0.24996	5.00078	0.03088	5.00078	0.04528	5.00078	0.04395	5.00078	0.04009	5.00078	0.04395	5.0301	0.00881
5.03146	0.13054	5.03146	0.23154	5.03146	0.21625	5.03146	0.03019	5.03146	0.04111	5.03146	0.03918	5.03146	0.03569	5.03146	0.03918	5.06078	0.0086
5.06214	0.11404	5.06214	0.1962	5.06214	0.18079	5.06214	0.03029	5.06214	0.03643	5.06214	0.03401	5.06214	0.03096	5.06214	0.03401	5.09146	0.00835
5.09282	0.10222	5.09282	0.15719	5.09282	0.14608	5.09282	0.03133	5.09282	0.03157	5.09282	0.02877	5.09282	0.02615	5.09282	0.02877	5.12214	0.00807
5.1235	0.09501	5.1235	0.11469	5.1235	0.11584	5.1235	0.03328	5.1235	0.02697	5.1235	0.02396	5.1235	0.02156	5.1235	0.02396	5.15282	0.00778
5.15418	0.09147	5.15418	0.06942	5.15418	0.09586	5.15418	0.03589	5.15418	0.02326	5.15418	0.0203	5.15418	0.01766	5.15418	0.0203	5.1835	0.00747
5.18486	0.09015	5.18486	0.02589	5.18486	0.09204	5.18486	0.03886	5.18486	0.02115	5.18486	0.01864	5.18486	0.01511	5.18486	0.01864	5.21418	0.00716
5.21553	0.08957	5.21553	0.03884	5.21553	0.10352	5.21553	0.04185	5.21553	0.02109	5.21553	0.01931	5.21553	0.0145	5.21553	0.01931	5.24486	0.00685
5.24621	0.08862	5.24621	0.08849	5.24621	0.12295	5.24621	0.04455	5.24621	0.0228	5.24621	0.02171	5.24621	0.01575	5.24621	0.02171	5.27553	0.00654
5.27689	0.08667	5.27689	0.14034	5.27689	0.14395	5.27689	0.04672	5.27689	0.02548	5.27689	0.02484	5.27689	0.01808	5.27689	0.02484	5.30621	0.00624
5.30757	0.08344	5.30757	0.19137	5.30757	0.16304	5.30757	0.04815	5.30757	0.02838	5.30757	0.02794	5.30757	0.02073	5.30757	0.02794	5.33689	0.00596
5.33825	0.07894	5.33825	0.23992	5.33825	0.17846	5.33825	0.04872	5.33825	0.03096	5.33825	0.03056	5.33825	0.02324	5.33825	0.03056	5.36757	0.00571
5.36893	0.07335	5.36893	0.28447	5.36893	0.1894	5.36893	0.04835	5.36893	0.03289	5.36893	0.03243	5.36893	0.02532	5.36893	0.03243	5.39825	0.00564
5.39961	0.06698	5.39961	0.32358	5.39961	0.19551	5.39961	0.04702	5.39961	0.03399	5.39961	0.03342	5.39961	0.02685	5.39961	0.03342	5.42893	0.00584
5.43029	0.06018	5.43029	0.35592	5.43029	0.19681	5.43029	0.04478	5.43029	0.03418	5.43029	0.03349	5.43029	0.02779	5.43029	0.03349	5.45961	0.00604
5.46097	0.0533	5.46097	0.38037	5.46097	0.19354	5.46097	0.04175	5.46097	0.03347	5.46097	0.03268	5.46097	0.02813	5.46097	0.03268	5.49029	0.00621
5.49165	0.04673	5.49165	0.39605	5.49165	0.18614	5.49165	0.03812	5.49165	0.03193	5.49165	0.0311	5.49165	0.02795	5.49165	0.0311	5.52097	0.00635
5.52233	0.04086	5.52233	0.4024	5.52233	0.17516	5.52233	0.03415	5.52233	0.02973	5.52233	0.02894	5.52233	0.02733	5.52233	0.02894	5.55165	0.00647
5.55301	0.03602	5.55301	0.39919	5.55301	0.16128	5.55301	0.03024	5.55301	0.02707	5.55301	0.02646	5.55301	0.02642	5.55301	0.02646	5.58233	0.00656
5.58369	0.03251	5.58369	0.38662	5.58369	0.14529	5.58369	0.02689	5.58369	0.02428	5.58369	0.024	5.58369	0.02538	5.58369	0.024	5.61301	0.00662
5.61437	0.03046	5.61437	0.36524	5.61437	0.12802	5.61437	0.02468	5.61437	0.02176	5.61437	0.02199	5.61437	0.02441	5.61437	0.02199	5.64369	0.00667
5.64505	0.02971	5.64505	0.33599	5.64505	0.11036	5.64505	0.02407	5.64505	0.01997	5.64505	0.02085	5.64505	0.02369	5.64505	0.02085	5.67437	0.00669
5.67573	0.02987	5.67573	0.30014	5.67573	0.09323	5.67573	0.0251	5.67573	0.01931	5.67573	0.02084	5.67573	0.02337	5.67573	0.02084	5.70505	0.00669
5.70641	0.03043	5.70641	0.25926	5.70641	0.07757	5.70641	0.02731	5.70641	0.01988	5.70641	0.0219	5.70641	0.02351	5.70641	0.0219	5.73573	0.00668
5.73709	0.03093	5.73709	0.21512	5.73709	0.06427	5.73709	0.0301	5.73709	0.0214	5.73709	0.02367	5.73709	0.02407	5.73709	0.02367	5.76641	0.00665
5.76777	0.03099	5.76777	0.1697	5.76777	0.05414	5.76777	0.0329	5.76777	0.02339	5.76777	0.02573	5.76777	0.02495	5.76777	0.02573	5.79709	0.00661
5.79845	0.03036	5.79845	0.12518	5.79845	0.04763	5.79845	0.03534	5.79845	0.02542	5.79845	0.02769	5.79845	0.02597	5.79845	0.02769	5.82777	0.00655
5.82913	0.0289	5.82913	0.08429	5.82913	0.0446	5.82913	0.03715	5.82913	0.02716	5.82913	0.02928	5.82913	0.02697	5.82913	0.02928	5.85845	0.00649
5.85981	0.0266	5.85981	0.05198	5.85981	0.04431	5.85981	0.03818	5.85981	0.02838	5.85981	0.03032	5.85981	0.0278	5.85981	0.03032	5.88913	0.00642
5.89049	0.02357	5.89049	0.04	5.89049	0.04588	5.89049	0.03833	5.89049	0.02896	5.89049	0.03069	5.89049	0.02834	5.89049	0.03069	5.91981	0.00635
5.92117	0.02006	5.92117	0.05182	5.92117	0.04876	5.92117	0.03758	5.92117	0.02882	5.92117	0.03033	5.92117	0.02848	5.92117	0.03033	5.95049	0.00628
5.95185	0.01657	5.95185	0.06936	5.95185	0.05273	5.95185	0.03596	5.95185	0.02796	5.95185	0.02924	5.95185	0.02819	5.95185	0.02924	5.98117	0.0062
5.98253	0.01398	5.98253	0.08361	5.98253	0.05773	5.98253	0.03351	5.98253	0.02639	5.98253	0.02746	5.98253	0.02743	5.98253	0.02746	6.01185	0.00613
6.0132	0.01336	6.0132	0.09231	6.0132	0.0636	6.0132	0.03034	6.0132	0.02418	6.0132	0.02505	6.0132	0.0262	6.0132	0.02505	6.04253	0.00605
6.04388	0.015	6.04388	0.09514	6.04388	0.07002	6.04388	0.02656	6.04388	0.02141	6.04388	0.02209	6.04388	0.02453	6.04388	0.02209	6.0732	0.00599
6.07456	0.01795	6.07456	0.09251	6.07456	0.07652	6.07456	0.02228	6.07456	0.01817	6.07456	0.01872	6.07456	0.02246	6.07456	0.01872	6.10388	0.00594
6.10524	0.02113	6.10524	0.08527	6.10524	0.08257	6.10524	0.01765	6.10524	0.0146	6.10524	0.01505	6.10524	0.02006	6.10524	0.01505	6.13456	0.00589
6.13592	0.0238	6.13592	0.07467	6.13592	0.08765	6.13592	0.01281	6.13592	0.01081	6.13592	0.01126	6.13592	0.01744	6.13592	0.01126	6.16524	0.00587
6.1666	0.02557	6.1666	0.06242	6.1666	0.0913	6.1666	0.00788	6.1666	0.00692	6.1666	0.00761	6.1666	0.01471	6.1666	0.00761	6.19592	0.00586
6.19728	0.02622	6.19728	0.0509	6.19728	0.09319	6.19728	0.00305	6.19728	0.00308	6.19728	0.00476	6.19728	0.01206	6.19728	0.00476	6.2266	0.00588
6.22796	0.02576	6.22796	0.04344	6.22796	0.09311	6.22796	0.00199	6.22796	0.0011	6.22796	0.00451	6.22796	0.00978	6.22796	0.00451	6.25728	0.0059
6.25864	0.0244	6.25864	0.04306	6.25864	0.091	6.25864	0.00639	6.25864	0.00443	6.25864	0.00688	6.25864	0.00833	6.25864	0.00688	6.28796	0.00593
6.28932	0.02266	6.28932	0.04908	6.28932	0.08692	6.28932	0.01057	6.28932	0.0077	6.28932	0.00988	6.28932	0.00817	6.28932	0.00988	6.31864	0.00596
6.32	0.02148	6.32	0.05787	6.32	0.08107	6.32	0.01439	6.32	0.01066	6.32	0.0128	6.32	0.00928	6.32	0.0128	6.34932	0.00599
6.35068	0.02199	6.35068	0.06643	6.35068	0.07372	6.35068	0.01781	6.35068	0.01325	6.35068	0.01545	6.35068	0.01116	6.35068	0.01545	6.38	0.00602
6.38136	0.02485	6.38136	0.07301	6.38136	0.06522	6.38136	0.0208	6.38136	0.01547	6.38136	0.01775	6.38136	0.01333	6.38136	0.01775	6.41068	0.00604
6.41204	0.02969	6.41204	0.07669	6.41204	0.05596	6.41204	0.02335	6.41204	0.0173	6.41204	0.01968	6.41204	0.01551	6.41204	0.01968	6.44136	0.00605
6.44272	0.03563	6.44272	0.07698	6.44272	0.04633	6.44272	0.02545	6.44272	0.01877	6.44272	0.02122	6.44272	0.01756	6.44272	0.02122	6.47204	0.00606
6.4734	0.04179	6.4734	0.07373	6.4734	0.03669	6.4734	0.02713	6.4734	0.0199	6.4734	0.02238	6.4734	0.01938	6.4734	0.02238	6.50272	0.00606
6.50408	0.0475	6.50408	0.06697	6.50408	0.02736	6.50408	0.02839	6.50408	0.02072	6.50408	0.02319	6.50408	0.02094	6.50408	0.02319	6.5334	0.00605
6.53476	0.05223	6.53476	0.05692	6.53476	0.01862	6.53476	0.02926	6.53476	0.02127	6.53476	0.02366	6.53476	0.02221	6.53476	0.02366	6.56408	0.00603
6.56544	0.0556	6.56544	0.04393	6.56544	0.0108	6.56544	0.02974	6.56544	0.02157	6.56544	0.02381	6.56544	0.02316	6.56544	0.02381	6.59476	0.006
6.59612	0.05738	6.59612	0.0285	6.59612	0.00531	6.59612	0.02986	6.59612	0.02166	6.59612	0.02367	6.59612	0.0238	6.59612	0.02367	6.62544	0.00597
6.6268	0.05749	6.6268	0.01141	6.6268	0.00721	6.6268	0.02964	6.6268	0.02154	6.6268	0.02325	6.6268	0.02413	6.6268	0.02325	6.65612	0.00593
6.65748	0.05605	6.65748	0.00882	6.65748	0.01289	6.65748	0.02909	6.65748	0.02124	6.65748	0.02257	6.65748	0.02415	6.65748	0.02257	6.6868	0.00589
6.68816	0.05342	6.68816	0.02773	6.68816	0.01895	6.68816	0.02822	6.68816	0.02075	6.68816	0.02165	6.68816	0.02387	6.68816	0.02165	6.71748	0.00585
6.71884	0.05026	6.71884	0.04711	6.71884	0.02505	6.71884	0.02707	6.71884	0.02007	6.71884	0.0205	6.71884	0.02331	6.71884	0.0205	6.74816	0.00582
6.74952	0.04764	6.74952	0.0659	6.74952	0.03124	6.74952	0.02566	6.74952	0.0192	6.74952	0.01914	6.74952	0.02249	6.74952	0.01914	6.77884	0.00581
6.7802	0.04684	6.7802	0.08342	6.7802	0.0376	6.7802	0.02401	6.7802	0.01814	6.7802	0.01758	6.7802	0.02145	6.7802	0.01758	6.80952	0.00582
6.81087	0.04898	6.81087	0.09911	6.81087	0.04417	6.81087	0.02215	6.81087	0.01689	6.81087	0.01585	6.81087	0.02021	6.81087	0.01585	6.8402	0.00585
6.84155	0.05432	6.84155	0.11245	6.84155	0.051	6.84155	0.02012	6.84155	0.01545	6.84155	0.01398	6.84155	0.01883	6.84155	0.01398	6.87087	0.00589
6.87223	0.06221	6.87223	0.12306	6.87223	0.05811	6.87223	0.01796	6.87223	0.01386	6.87223	0.012	6.87223	0.01736	6.87223	0.012	6.90155	0.00595
6.90291	0.07162	6.90291	0.13066	6.90291	0.06554	6.90291	0.01571	6.90291	0.01214	6.90291	0.00996	6.90291	0.01587	6.90291	0.00996	6.93223	0.00601
6.93359	0.08156	6.93359	0.13508	6.93359	0.07331	6.93359	0.01341	6.93359	0.01038	6.93359	0.00793	6.93359	0.01445	6.93359	0.00793	6.96291	0.00607
6.96427	0.09123	6.96427	0.13629	6.96427	0.08146	6.96427	0.01111	6.96427	0.00866	6.96427	0.00601	6.96427	0.0132	6.96427	0.00601	6.99359	0.00613
6.99495	0.10001	6.99495	0.13435	6.99495	0.08997	6.99495	0.00886	6.99495	0.00719	6.99495	0.00441	6.99495	0.01221	6.99495	0.00441	7.02427	0.00618
7.02563	0.10745	7.02563	0.12943	7.02563	0.09883	7.02563	0.00672	7.02563	0.00625	7.02563	0.00356	7.02563	0.0116	7.02563	0.00356	7.05495	0.00623
7.05631	0.11323	7.05631	0.12181	7.05631	0.10794	7.05631	0.00476	7.05631	0.00619	7.05631	0.00388	7.05631	0.01141	7.05631	0.00388	7.08563	0.00627
7.08699	0.11716	7.08699	0.11183	7.08699	0.11717	7.08699	0.0032	7.08699	0.00702	7.08699	0.00502	7.08699	0.01163	7.08699	0.00502	7.11631	0.0063
7.11767	0.11913	7.11767	0.09995	7.11767	0.12635	7.11767	0.00252	7.11767	0.00846	7.11767	0.00645	7.11767	0.01219	7.11767	0.00645	7.14699	0.00632
7.14835	0.11915	7.14835	0.08669	7.14835	0.13527	7.14835	0.00308	7.14835	0.01018	7.14835	0.00789	7.14835	0.01298	7.14835	0.00789	7.17767	0.00633
7.17903	0.1173	7.17903	0.0728	7.17903	0.1437	7.17903	0.00426	7.17903	0.012	7.17903	0.00925	7.17903	0.01391	7.17903	0.00925	7.20835	0.00633
7.20971	0.11373	7.20971	0.05937	7.20971	0.1514	7.20971	0.00553	7.20971	0.01379	7.20971	0.01049	7.20971	0.01489	7.20971	0.01049	7.23903	0.00631
7.24039	0.10865	7.24039	0.04828	7.24039	0.15818	7.24039	0.00675	7.24039	0.01548	7.24039	0.01159	7.24039	0.01586	7.24039	0.01159	7.26971	0.00629
7.27107	0.10228	7.27107	0.04256	7.27107	0.16386	7.27107	0.00785	7.27107	0.01702	7.27107	0.01254	7.27107	0.01678	7.27107	0.01254	7.30039	0.00625
7.30175	0.0949	7.30175	0.04478	7.30175	0.1683	7.30175	0.00881	7.30175	0.01838	7.30175	0.01336	7.30175	0.01761	7.30175	0.01336	7.33107	0.00621
7.33243	0.08679	7.33243	0.0538	7.33243	0.17141	7.33243	0.00964	7.33243	0.01953	7.33243	0.01405	7.33243	0.01834	7.33243	0.01405	7.36175	0.00616
7.36311	0.07825	7.36311	0.06639	7.36311	0.17315	7.36311	0.01031	7.36311	0.02045	7.36311	0.01462	7.36311	0.01894	7.36311	0.01462	7.39243	0.0061
7.39379	0.06958	7.39379	0.08009	7.39379	0.17352	7.39379	0.01084	7.39379	0.02112	7.39379	0.01508	7.39379	0.01939	7.39379	0.01508	7.42311	0.00604
7.42447	0.06106	7.42447	0.0935	7.42447	0.17258	7.42447	0.01121	7.42447	0.02152	7.42447	0.01543	7.42447	0.01969	7.42447	0.01543	7.45379	0.00597
7.45515	0.053	7.45515	0.10574	7.45515	0.1704	7.45515	0.01145	7.45515	0.02165	7.45515	0.01568	7.45515	0.01981	7.45515	0.01568	7.48447	0.0059
7.48583	0.04568	7.48583	0.11618	7.48583	0.16709	7.48583	0.01156	7.48583	0.02149	7.48583	0.01581	7.48583	0.01975	7.48583	0.01581	7.51515	0.00583
7.51651	0.03938	7.51651	0.12436	7.51651	0.1628	7.51651	0.01154	7.51651	0.02106	7.51651	0.01581	7.51651	0.01949	7.51651	0.01581	7.54583	0.00577
7.54719	0.03431	7.54719	0.12994	7.54719	0.1577	7.54719	0.01143	7.54719	0.02034	7.54719	0.01568	7.54719	0.01902	7.54719	0.01568	7.57651	0.00573
7.57787	0.03058	7.57787	0.13266	7.57787	0.152	7.57787	0.01123	7.57787	0.01935	7.57787	0.0154	7.57787	0.01836	7.57787	0.0154	7.60719	0.00573
7.60854	0.0281	7.60854	0.13241	7.60854	0.14593	7.60854	0.01098	7.60854	0.01811	7.60854	0.01497	7.60854	0.01749	7.60854	0.01497	7.63787	0.00576
7.63922	0.02657	7.63922	0.12917	7.63922	0.13974	7.63922	0.01069	7.63922	0.01664	7.63922	0.01439	7.63922	0.01644	7.63922	0.01439	7.66854	0.0058
7.6699	0.02556	7.6699	0.12306	7.6699	0.13373	7.6699	0.01041	7.6699	0.01497	7.6699	0.01365	7.6699	0.01522	7.6699	0.01365	7.69922	0.00586
7.70058	0.02466	7.70058	0.11431	7.70058	0.12817	7.70058	0.01016	7.70058	0.01314	7.70058	0.01277	7.70058	0.01385	7.70058	0.01277	7.7299	0.00591
7.73126	0.02352	7.73126	0.10332	7.73126	0.12335	7.73126	0.00995	7.73126	0.0112	7.73126	0.01176	7.73126	0.01238	7.73126	0.01176	7.76058	0.00597
7.76194	0.02195	7.76194	0.09059	7.76194	0.11946	7.76194	0.0098	7.76194	0.0092	7.76194	0.01066	7.76194	0.01082	7.76194	0.01066	7.79126	0.00601
7.79262	0.01985	7.79262	0.07676	7.79262	0.11662	7.79262	0.00969	7.79262	0.00721	7.79262	0.00949	7.79262	0.00923	7.79262	0.00949	7.82194	0.00605
7.8233	0.01721	7.8233	0.06268	7.8233	0.11479	7.8233	0.00963	7.8233	0.00531	7.8233	0.00831	7.8233	0.00763	7.8233	0.00831	7.85262	0.00608
7.85398	0.01414	7.85398	0.04944	7.85398	0.11379	7.85398	0.00959	7.85398	0.00368	7.85398	0.00718	7.85398	0.00609	7.85398	0.00718	7.8833	0.00611
7.88466	0.01083	7.88466	0.03858	7.88466	0.11331	7.88466	0.00955	7.88466	0.00269	7.88466	0.00619	7.88466	0.00463	7.88466	0.00619	7.91398	0.00612
7.91534	0.00779	7.91534	0.03217	7.91534	0.11297	7.91534	0.00948	7.91534	0.00284	7.91534	0.00543	7.91534	0.00331	7.91534	0.00543	7.94466	0.00612
7.94602	0.00632	7.94602	0.03147	7.94602	0.11235	7.94602	0.00935	7.94602	0.0038	7.94602	0.00501	7.94602	0.0022	7.94602	0.00501	7.97534	0.00612
7.9767	0.00782	7.9767	0.03495	7.9767	0.11108	7.9767	0.00917	7.9767	0.00495	7.9767	0.00495	7.9767	0.00148	7.9767	0.00495	8.00602	0.00611
8.00738	0.01128	8.00738	0.03981	8.00738	0.10889	8.00738	0.00891	8.00738	0.00606	8.00738	0.0052	8.00738	0.00142	8.00738	0.0052	8.0367	0.00609
8.03806	0.01539	8.03806	0.04423	8.03806	0.10556	8.03806	0.00859	8.03806	0.00705	8.03806	0.00565	8.03806	0.00184	8.03806	0.00565	8.06738	0.00606
8.06874	0.01964	8.06874	0.04748	8.06874	0.10105	8.06874	0.00822	8.06874	0.0079	8.06874	0.00617	8.06874	0.00236	8.06874	0.00617	8.09806	0.00603
8.09942	0.02383	8.09942	0.04957	8.09942	0.09538	8.09942	0.00782	8.09942	0.00862	8.09942	0.0067	8.09942	0.00283	8.09942	0.0067	8.12874	0.00599
8.1301	0.02783	8.1301	0.05097	8.1301	0.08874	8.1301	0.00743	8.1301	0.00923	8.1301	0.00717	8.1301	0.00322	8.1301	0.00717	8.15942	0.00594
8.16078	0.03158	8.16078	0.05246	8.16078	0.08137	8.16078	0.00711	8.16078	0.00975	8.16078	0.00759	8.16078	0.00353	8.16078	0.00759	8.1901	0.0059
8.19146	0.03503	8.19146	0.05493	8.19146	0.07359	8.19146	0.00692	8.19146	0.01021	8.19146	0.00795	8.19146	0.00378	8.19146	0.00795	8.22078	0.00585
8.22214	0.03813	8.22214	0.059	8.22214	0.06577	8.22214	0.00689	8.22214	0.01063	8.22214	0.00826	8.22214	0.00398	8.22214	0.00826	8.25146	0.00579
8.25282	0.04086	8.25282	0.06481	8.25282	0.05824	8.25282	0.00706	8.25282	0.01101	8.25282	0.00854	8.25282	0.00414	8.25282	0.00854	8.28214	0.00574
8.2835	0.04318	8.2835	0.07197	8.2835	0.05128	8.2835	0.00743	8.2835	0.01134	8.2835	0.0088	8.2835	0.00427	8.2835	0.0088	8.31282	0.00569
8.31418	0.04507	8.31418	0.07981	8.31418	0.04506	8.31418	0.00797	8.31418	0.01162	8.31418	0.00906	8.31418	0.00437	8.31418	0.00906	8.3435	0.00564
8.34486	0.04652	8.34486	0.08758	8.34486	0.0396	8.34486	0.00863	8.34486	0.01182	8.34486	0.00932	8.34486	0.00444	8.34486	0.00932	8.37418	0.00561
8.37554	0.04751	8.37554	0.09461	8.37554	0.03481	8.37554	0.00937	8.37554	0.01193	8.37554	0.00959	8.37554	0.0045	8.37554	0.00959	8.40486	0.00561
8.40621	0.04806	8.40621	0.10037	8.40621	0.03052	8.40621	0.01012	8.40621	0.01191	8.40621	0.00984	8.40621	0.00455	8.40621	0.00984	8.43554	0.00563
8.43689	0.04816	8.43689	0.10451	8.43689	0.02657	8.43689	0.01086	8.43689	0.01175	8.43689	0.01005	8.43689	0.00461	8.43689	0.01005	8.46621	0.00567
8.46757	0.04784	8.46757	0.10684	8.46757	0.02292	8.46757	0.01154	8.46757	0.01143	8.46757	0.01021	8.46757	0.0047	8.46757	0.01021	8.49689	0.00571
8.49825	0.04714	8.49825	0.10736	8.49825	0.01969	8.49825	0.01215	8.49825	0.01096	8.49825	0.01029	8.49825	0.00487	8.49825	0.01029	8.52757	0.00574
8.52893	0.04608	8.52893	0.10619	8.52893	0.01714	8.52893	0.01266	8.52893	0.01035	8.52893	0.01026	8.52893	0.00514	8.52893	0.01026	8.55825	0.00577
8.55961	0.04471	8.55961	0.10357	8.55961	0.01556	8.55961	0.01306	8.55961	0.00959	8.55961	0.01013	8.55961	0.00554	8.55961	0.01013	8.58893	0.0058
8.59029	0.04306	8.59029	0.09983	8.59029	0.01499	8.59029	0.01333	8.59029	0.00873	8.59029	0.00987	8.59029	0.00609	8.59029	0.00987	8.61961	0.00582
8.62097	0.04118	8.62097	0.09529	8.62097	0.0151	8.62097	0.01348	8.62097	0.00779	8.62097	0.00949	8.62097	0.00677	8.62097	0.00949	8.65029	0.00584
8.65165	0.03909	8.65165	0.09027	8.65165	0.01534	8.65165	0.0135	8.65165	0.00681	8.65165	0.009	8.65165	0.00759	8.65165	0.009	8.68097	0.00586
8.68233	0.03682	8.68233	0.08503	8.68233	0.01524	8.68233	0.0134	8.68233	0.00583	8.68233	0.00843	8.68233	0.00852	8.68233	0.00843	8.71165	0.00587
8.71301	0.03438	8.71301	0.07975	8.71301	0.01457	8.71301	0.01318	8.71301	0.0049	8.71301	0.0078	8.71301	0.00953	8.71301	0.0078	8.74233	0.00588
8.74369	0.03178	8.74369	0.07452	8.74369	0.01342	8.74369	0.01285	8.74369	0.00407	8.74369	0.00716	8.74369	0.01061	8.74369	0.00716	8.77301	0.00588
8.77437	0.02902	8.77437	0.0694	8.77437	0.01222	8.77437	0.01244	8.77437	0.0034	8.77437	0.00656	8.77437	0.01174	8.77437	0.00656	8.80369	0.00588
8.80505	0.0261	8.80505	0.06448	8.80505	0.01182	8.80505	0.01194	8.80505	0.00293	8.80505	0.00605	8.80505	0.01289	8.80505	0.00605	8.83437	0.00587
8.83573	0.02301	8.83573	0.05993	8.83573	0.01296	8.83573	0.01137	8.83573	0.0027	8.83573	0.00569	8.83573	0.01406	8.83573	0.00569	8.86505	0.00587
8.86641	0.01976	8.86641	0.05604	8.86641	0.01553	8.86641	0.01077	8.86641	0.00269	8.86641	0.00552	8.86641	0.01521	8.86641	0.00552	8.89573	0.00586
8.89709	0.01635	8.89709	0.05318	8.89709	0.01876	8.89709	0.01013	8.89709	0.00287	8.89709	0.00552	8.89709	0.01632	8.89709	0.00552	8.92641	0.00584
8.92777	0.01279	8.92777	0.05171	8.92777	0.02185	8.92777	0.00949	8.92777	0.00318	8.92777	0.00566	8.92777	0.01738	8.92777	0.00566	8.95709	0.00583
8.95845	0.00909	8.95845	0.05176	8.95845	0.02418	8.95845	0.00885	8.95845	0.00362	8.95845	0.00587	8.95845	0.01837	8.95845	0.00587	8.98777	0.00581
8.98913	0.0053	8.98913	0.05316	8.98913	0.02531	8.98913	0.00824	8.98913	0.00418	8.98913	0.00609	8.98913	0.01924	8.98913	0.00609	9.01845	0.00579
9.01981	0.00155	9.01981	0.05537	9.01981	0.02494	9.01981	0.00767	9.01981	0.00487	9.01981	0.00626	9.01981	0.01998	9.01981	0.00626	9.04913	0.00577
9.05049	0.0027	9.05049	0.05775	9.05049	0.02291	9.05049	0.00717	9.05049	0.00568	9.05049	0.00635	9.05049	0.02058	9.05049	0.00635	9.07981	0.00575
9.08117	0.00654	9.08117	0.05964	9.08117	0.01917	9.08117	0.00674	9.08117	0.0066	9.08117	0.00634	9.08117	0.02099	9.08117	0.00634	9.11049	0.00574
9.11185	0.01036	9.11185	0.06052	9.11185	0.01384	9.11185	0.0064	9.11185	0.00761	9.11185	0.00621	9.11185	0.02121	9.11185	0.00621	9.14117	0.00572
9.14253	0.01403	9.14253	0.06002	9.14253	0.00714	9.14253	0.00617	9.14253	0.00868	9.14253	0.00597	9.14253	0.02123	9.14253	0.00597	9.17185	0.0057
9.17321	0.01748	9.17321	0.05793	9.17321	0.000964123	9.17321	0.00605	9.17321	0.00977	9.17321	0.00566	9.17321	0.02104	9.17321	0.00566	9.20253	0.00569
9.20388	0.02063	9.20388	0.05423	9.20388	0.00915	9.20388	0.00605	9.20388	0.01085	9.20388	0.00529	9.20388	0.02066	9.20388	0.00529	9.23321	0.00569
9.23456	0.02341	9.23456	0.04904	9.23456	0.01783	9.23456	0.00615	9.23456	0.0119	9.23456	0.00495	9.23456	0.02008	9.23456	0.00495	9.26388	0.00568
9.26524	0.02577	9.26524	0.04264	9.26524	0.02632	9.26524	0.00635	9.26524	0.01288	9.26524	0.0047	9.26524	0.01935	9.26524	0.0047	9.29456	0.00568
9.29592	0.02765	9.29592	0.03547	9.29592	0.03418	9.29592	0.00665	9.29592	0.01376	9.29592	0.00462	9.29592	0.01849	9.29592	0.00462	9.32524	0.00569
9.3266	0.02903	9.3266	0.02812	9.3266	0.04105	9.3266	0.007	9.3266	0.01452	9.3266	0.00479	9.3266	0.01756	9.3266	0.00479	9.35592	0.0057
9.35728	0.02988	9.35728	0.0215	9.35728	0.04664	9.35728	0.00741	9.35728	0.01514	9.35728	0.0052	9.35728	0.01661	9.35728	0.0052	9.3866	0.00571
9.38796	0.03022	9.38796	0.01702	9.38796	0.05072	9.38796	0.00784	9.38796	0.01561	9.38796	0.00578	9.38796	0.0157	9.38796	0.00578	9.41728	0.00572
9.41864	0.03009	9.41864	0.01609	9.41864	0.05321	9.41864	0.00827	9.41864	0.01591	9.41864	0.00648	9.41864	0.01489	9.41864	0.00648	9.44796	0.00573
9.44932	0.02954	9.44932	0.01825	9.44932	0.0541	9.44932	0.00868	9.44932	0.01604	9.44932	0.00722	9.44932	0.01424	9.44932	0.00722	9.47864	0.00573
9.48	0.02867	9.48	0.02151	9.48	0.05349	9.48	0.00905	9.48	0.01598	9.48	0.00794	9.48	0.01376	9.48	0.00794	9.50932	0.00574
9.51068	0.02756	9.51068	0.02442	9.51068	0.05155	9.51068	0.00936	9.51068	0.01574	9.51068	0.00859	9.51068	0.01346	9.51068	0.00859	9.54	0.00575
9.54136	0.02635	9.54136	0.02634	9.54136	0.04851	9.54136	0.00959	9.54136	0.01531	9.54136	0.00914	9.54136	0.01331	9.54136	0.00914	9.57068	0.00575
9.57204	0.02514	9.57204	0.02704	9.57204	0.04467	9.57204	0.00971	9.57204	0.0147	9.57204	0.00955	9.57204	0.01324	9.57204	0.00955	9.60136	0.00575
9.60272	0.02406	9.60272	0.02657	9.60272	0.04031	9.60272	0.00972	9.60272	0.01392	9.60272	0.00982	9.60272	0.01321	9.60272	0.00982	9.63204	0.00574
9.6334	0.02318	9.6334	0.02511	9.6334	0.03574	9.6334	0.0096	9.6334	0.01298	9.6334	0.00993	9.6334	0.01314	9.6334	0.00993	9.66272	0.00574
9.66408	0.02254	9.66408	0.02304	9.66408	0.03119	9.66408	0.00933	9.66408	0.0119	9.66408	0.00989	9.66408	0.01298	9.66408	0.00989	9.6934	0.00573
9.69476	0.02215	9.69476	0.02083	9.69476	0.02686	9.69476	0.00893	9.69476	0.01072	9.69476	0.0097	9.69476	0.01269	9.69476	0.0097	9.72408	0.00572
9.72544	0.02194	9.72544	0.01909	9.72544	0.02289	9.72544	0.00838	9.72544	0.00947	9.72544	0.00938	9.72544	0.01225	9.72544	0.00938	9.75476	0.00571
9.75612	0.02184	9.75612	0.01839	9.75612	0.01931	9.75612	0.00769	9.75612	0.00821	9.75612	0.00896	9.75612	0.01166	9.75612	0.00896	9.78544	0.0057
9.7868	0.02175	9.7868	0.01896	9.7868	0.01606	9.7868	0.00687	9.7868	0.00703	9.7868	0.00848	9.7868	0.01093	9.7868	0.00848	9.81612	0.0057
9.81748	0.0216	9.81748	0.02055	9.81748	0.01307	9.81748	0.00594	9.81748	0.00604	9.81748	0.00799	9.81748	0.01009	9.81748	0.00799	9.8468	0.00569
9.84816	0.0213	9.84816	0.02264	9.84816	0.01024	9.84816	0.00492	9.84816	0.00541	9.84816	0.00754	9.84816	0.00919	9.84816	0.00754	9.87748	0.00569
9.87884	0.02082	9.87884	0.02477	9.87884	0.00762	9.87884	0.00384	9.87884	0.00526	9.87884	0.00719	9.87884	0.00828	9.87884	0.00719	9.90816	0.00569
9.90952	0.02015	9.90952	0.02661	9.90952	0.00564	9.90952	0.00274	9.90952	0.00559	9.90952	0.00698	9.90952	0.00743	9.90952	0.00698	9.93884	0.00569
9.9402	0.01929	9.9402	0.02799	9.9402	0.00548	9.9402	0.00167	9.9402	0.00625	9.9402	0.00691	9.9402	0.00673	9.9402	0.00691	9.96952	0.0057
9.97088	0.01825	9.97088	0.02884	9.97088	0.00754	9.97088	0.000828604	9.97088	0.00706	9.97088	0.00698	9.97088	0.00625	9.97088	0.00698	10.0002	0.00571
																10.0309	0.00573

## Sheet: Fig.2e
0	0.01	0.07152	0	0.06625	0.04389	0	0.02261	0	0.3975	0.39441
0.03068	0.01002	0.07216	0.03068	0.06586	0.04263	0.03338	0.02504	0.03068	0.39514	0.39209
0.06136	0.01005	0.07393	0.06136	0.06469	0.03891	0.06676	0.02985	0.06136	0.38812	0.38516
0.09204	0.01001	0.07638	0.09204	0.06277	0.03302	0.10014	0.03516	0.09204	0.3766	0.37378
0.12272	0.00983	0.07894	0.12272	0.06015	0.02546	0.13352	0.04047	0.12272	0.36089	0.35825
0.1534	0.00948	0.0811	0.1534	0.05691	0.01725	0.1669	0.04559	0.1534	0.34144	0.339
0.18408	0.00905	0.0825	0.18408	0.05316	0.01145	0.20028	0.05041	0.18408	0.31895	0.31671
0.21476	0.00876	0.08298	0.21476	0.04907	0.01421	0.23366	0.05482	0.21476	0.29444	0.29235
0.24544	0.00905	0.08268	0.24544	0.0449	0.02259	0.26704	0.05876	0.24544	0.26942	0.26742
0.27612	0.0103	0.08197	0.27612	0.04102	0.03162	0.30041	0.06214	0.27612	0.24612	0.2441
0.3068	0.01258	0.08149	0.3068	0.03795	0.03961	0.33379	0.06489	0.3068	0.22769	0.22551
0.33748	0.01567	0.08201	0.33748	0.03634	0.04574	0.36717	0.06694	0.33748	0.21802	0.21558
0.36816	0.01922	0.08423	0.36816	0.03679	0.04946	0.40055	0.06823	0.36816	0.22072	0.21799
0.39884	0.02292	0.08853	0.39884	0.03956	0.05042	0.43393	0.06868	0.39884	0.23738	0.23443
0.42951	0.02648	0.0948	0.42951	0.04448	0.04844	0.46731	0.06826	0.42951	0.26686	0.26379
0.46019	0.02962	0.1025	0.46019	0.05107	0.04356	0.50069	0.06691	0.46019	0.30644	0.30337
0.49087	0.03209	0.11085	0.49087	0.05889	0.03608	0.53407	0.06458	0.49087	0.35331	0.35031
0.52155	0.03367	0.11899	0.52155	0.06753	0.02673	0.56745	0.06128	0.52155	0.40517	0.40229
0.55223	0.03418	0.12614	0.55223	0.07672	0.01765	0.60083	0.05698	0.55223	0.46034	0.4576
0.58291	0.0335	0.13166	0.58291	0.08627	0.01569	0.63421	0.05177	0.58291	0.51761	0.51504
0.61359	0.03159	0.1351	0.61359	0.09602	0.02475	0.66759	0.04578	0.61359	0.57613	0.57372
0.64427	0.02852	0.13624	0.64427	0.10589	0.03761	0.70097	0.03948	0.64427	0.63533	0.63305
0.67495	0.02451	0.13514	0.67495	0.11581	0.05053	0.73435	0.03414	0.67495	0.69486	0.69268
0.70563	0.02012	0.13213	0.70563	0.12576	0.06193	0.76773	0.03298	0.70563	0.75457	0.75245
0.73631	0.01651	0.1279	0.73631	0.13575	0.07076	0.80111	0.04377	0.73631	0.81451	0.81238
0.76699	0.01573	0.12344	0.76699	0.14582	0.07622	0.83449	0.06348	0.76699	0.8749	0.87271
0.79767	0.01891	0.12003	0.79767	0.15602	0.07767	0.86786	0.08792	0.79767	0.93612	0.9338
0.82835	0.02466	0.11894	0.82835	0.16645	0.07474	0.90124	0.11539	0.82835	0.9987	0.9962
0.85903	0.03127	0.12106	0.85903	0.17721	0.06735	0.93462	0.14514	0.85903	1.06328	1.06056
0.88971	0.03768	0.12652	0.88971	0.18842	0.05592	0.968	0.17671	0.88971	1.13055	1.12761
0.92039	0.0432	0.13465	0.92039	0.20021	0.04204	1.00138	0.20977	0.92039	1.20124	1.1981
0.95107	0.04736	0.14424	0.95107	0.21267	0.03123	1.03476	0.24399	0.95107	1.27604	1.27275
0.98175	0.04978	0.15395	0.98175	0.22592	0.03616	1.06814	0.27907	0.98175	1.35554	1.3522
1.01243	0.05027	0.16258	1.01243	0.24003	0.05711	1.10152	0.31469	1.01243	1.44019	1.4369
1.04311	0.04873	0.16931	1.04311	0.25504	0.08482	1.1349	0.35054	1.04311	1.53024	1.52715
1.07379	0.04527	0.17376	1.07379	0.27095	0.11512	1.16828	0.38627	1.07379	1.62571	1.62297
1.10447	0.04025	0.17617	1.10447	0.28773	0.14611	1.20166	0.42153	1.10447	1.7264	1.72417
1.13515	0.03437	0.17751	1.13515	0.30531	0.17657	1.23504	0.45599	1.13515	1.83185	1.83028
1.16583	0.02902	0.1796	1.16583	0.32356	0.20562	1.26842	0.48928	1.16583	1.94135	1.94058
1.1965	0.02639	0.18501	1.1965	0.34233	0.23272	1.3018	0.52105	1.1965	2.054	2.05414
1.22718	0.02836	0.19653	1.22718	0.36145	0.25761	1.33518	0.55095	1.22718	2.16868	2.16981
1.25786	0.03422	0.2162	1.25786	0.38069	0.28041	1.36856	0.57865	1.25786	2.28414	2.2863
1.28854	0.04173	0.24463	1.28854	0.39983	0.30154	1.40194	0.60382	1.28854	2.39898	2.40218
1.31922	0.04905	0.28097	1.31922	0.41862	0.32171	1.43532	0.62616	1.31922	2.51172	2.51591
1.3499	0.05497	0.32348	1.3499	0.4368	0.34174	1.46869	0.64536	1.3499	2.62081	2.62592
1.38058	0.05871	0.37004	1.38058	0.45411	0.36243	1.50207	0.66119	1.38058	2.72468	2.73059
1.41126	0.0598	0.41847	1.41126	0.4703	0.38434	1.53545	0.6734	1.41126	2.82177	2.82832
1.44194	0.05818	0.46668	1.44194	0.48509	0.40763	1.56883	0.68181	1.44194	2.91055	2.91754
1.47262	0.05435	0.51266	1.47262	0.49826	0.43201	1.60221	0.68626	1.47262	2.98955	2.99677
1.5033	0.04974	0.55458	1.5033	0.50957	0.45675	1.63559	0.68662	1.5033	3.05739	3.06461
1.53398	0.0473	0.59079	1.53398	0.5188	0.48074	1.66897	0.68282	1.53398	3.11282	3.11979
1.56466	0.05082	0.61982	1.56466	0.52578	0.50269	1.70235	0.67484	1.56466	3.1547	3.16116
1.59534	0.06198	0.64047	1.59534	0.53035	0.52128	1.73573	0.66269	1.59534	3.18208	3.18778
1.62602	0.07908	0.65182	1.62602	0.53236	0.53527	1.76911	0.64643	1.62602	3.19415	3.19885
1.6567	0.09945	0.65323	1.6567	0.53172	0.54367	1.80249	0.62617	1.6567	3.19032	3.1938
1.68738	0.12086	0.64438	1.68738	0.52836	0.54581	1.83587	0.60207	1.68738	3.17018	3.17224
1.71806	0.14146	0.62532	1.71806	0.52226	0.54141	1.86925	0.57431	1.71806	3.13353	3.13401
1.74874	0.15965	0.59638	1.74874	0.5134	0.53067	1.90263	0.54315	1.74874	3.0804	3.07918
1.77942	0.17402	0.55825	1.77942	0.50184	0.51425	1.93601	0.50888	1.77942	3.01102	3.00801
1.8101	0.18332	0.5119	1.8101	0.48764	0.49333	1.96939	0.4718	1.8101	2.92583	2.92102
1.84078	0.18652	0.45859	1.84078	0.47092	0.46957	2.00277	0.43227	1.84078	2.8255	2.8189
1.87146	0.18292	0.39977	1.87146	0.45181	0.44512	2.03614	0.39069	1.87146	2.71087	2.70258
1.90214	0.17221	0.33712	1.90214	0.4305	0.42247	2.06952	0.34745	1.90214	2.583	2.57314
1.93282	0.15474	0.27241	1.93282	0.40718	0.40424	2.1029	0.303	1.93282	2.44309	2.43185
1.9635	0.13205	0.20749	1.9635	0.38209	0.39278	2.13628	0.25778	1.9635	2.29254	2.28016
1.99418	0.10832	0.14423	1.99418	0.35548	0.38966	2.16966	0.21226	1.99418	2.13285	2.11961
2.02485	0.09369	0.08451	2.02485	0.32761	0.39525	2.20304	0.16693	2.02485	1.96565	1.95187
2.05553	0.1031	0.03081	2.05553	0.29878	0.40865	2.23642	0.12233	2.05553	1.79267	1.7787
2.08621	0.13856	0.02241	2.08621	0.26928	0.42809	2.2698	0.07916	2.08621	1.6157	1.60191
2.11689	0.18965	0.0613	2.11689	0.23943	0.4514	2.30318	0.03926	2.11689	1.43657	1.42334
2.14757	0.24844	0.09297	2.14757	0.20952	0.47648	2.33656	0.02046	2.14757	1.25714	1.24484
2.17825	0.31047	0.11548	2.17825	0.17987	0.50146	2.36994	0.02763	2.17825	1.07924	1.06825
2.20893	0.37279	0.12837	2.20893	0.15078	0.52479	2.40332	0.03622	2.20893	0.9047	0.89536
2.23961	0.43305	0.13166	2.23961	0.12255	0.54515	2.4367	0.04435	2.23961	0.73529	0.72791
2.27029	0.48933	0.12577	2.27029	0.09546	0.56145	2.47008	0.05177	2.27029	0.57273	0.5676
2.30097	0.54	0.11161	2.30097	0.06979	0.57274	2.50346	0.05839	2.30097	0.41876	0.41615
2.33165	0.58379	0.09078	2.33165	0.04589	0.57824	2.53684	0.06413	2.33165	0.27535	0.27563
2.36233	0.61976	0.06656	2.36233	0.02436	0.57728	2.57022	0.06897	2.36233	0.14618	0.15023
2.39301	0.64739	0.04807	2.39301	0.00958	0.56944	2.60359	0.07287	2.39301	0.05749	0.0666
2.42369	0.66657	0.05456	2.42369	0.01877	0.55451	2.63697	0.07583	2.42369	0.11264	0.11366
2.45437	0.67762	0.08443	2.45437	0.03367	0.53262	2.67035	0.07785	2.45437	0.20199	0.19913
2.48505	0.68128	0.12226	2.48505	0.047	0.50434	2.70373	0.07894	2.48505	0.28203	0.2774
2.51573	0.67862	0.16139	2.51573	0.05816	0.47072	2.73711	0.07914	2.51573	0.34893	0.34361
2.54641	0.67101	0.19877	2.54641	0.06698	0.43345	2.77049	0.07849	2.54641	0.40187	0.39679
2.57709	0.65998	0.2324	2.57709	0.07345	0.39493	2.80387	0.07706	2.57709	0.44068	0.43681
2.60777	0.64707	0.26072	2.60777	0.07759	0.35839	2.83725	0.07491	2.60777	0.46553	0.46391
2.63845	0.63365	0.28254	2.63845	0.07947	0.32775	2.87063	0.07213	2.63845	0.47683	0.47861
2.66913	0.62072	0.29695	2.66913	0.0792	0.30699	2.90401	0.06883	2.66913	0.47519	0.48158
2.69981	0.60882	0.30332	2.69981	0.0769	0.29882	2.93739	0.06513	2.69981	0.46137	0.47367
2.73049	0.59793	0.30137	2.73049	0.07272	0.3032	2.97077	0.06118	2.73049	0.4363	0.45587
2.76117	0.58753	0.29109	2.76117	0.06684	0.31706	3.00415	0.05716	2.76117	0.40101	0.42926
2.79184	0.57672	0.27278	2.79184	0.05945	0.33575	3.03753	0.0533	2.79184	0.35667	0.39504
2.82252	0.56439	0.24702	2.82252	0.05075	0.35465	3.07091	0.04987	2.82252	0.30451	0.35446
2.8532	0.54947	0.21463	2.8532	0.04097	0.37001	3.10429	0.04719	2.8532	0.24583	0.30882
2.88388	0.53103	0.17667	2.88388	0.03033	0.37914	3.13767	0.04558	2.88388	0.18198	0.25947
2.91456	0.50845	0.13447	2.91456	0.01906	0.38033	3.17105	0.04524	2.91456	0.11433	0.20782
2.94524	0.48147	0.08966	2.94524	0.00742	0.3727	3.20442	0.04621	2.94524	0.04452	0.15542
2.97592	0.45021	0.04547	2.97592	0.00478	0.35609	3.2378	0.04827	2.97592	0.02865	0.10431
3.0066	0.41516	0.02545	3.0066	0.01653	0.33097	3.27118	0.05113	3.0066	0.09918	0.05925
3.03728	0.37714	0.06106	3.03728	0.02818	0.29835	3.30456	0.05445	3.03728	0.16905	0.04136
3.06796	0.33723	0.1037	3.06796	0.03943	0.25973	3.33794	0.05799	3.06796	0.23656	0.06892
3.09864	0.29671	0.14407	3.09864	0.0501	0.2171	3.37132	0.06152	3.09864	0.30063	0.10771
3.12932	0.25699	0.18024	3.12932	0.06005	0.17308	3.4047	0.06492	3.12932	0.36032	0.14511
3.16	0.2195	0.21111	3.16	0.06914	0.1314	3.43808	0.06808	3.16	0.41484	0.17841
3.19068	0.18559	0.23596	3.19068	0.07725	0.09829	3.47146	0.07091	3.19068	0.4635	0.2066
3.22136	0.15636	0.25429	3.22136	0.0843	0.08361	3.50484	0.07338	3.22136	0.50577	0.22916
3.25204	0.13241	0.26587	3.25204	0.09021	0.09192	3.53822	0.07545	3.25204	0.54126	0.24581
3.28272	0.1136	0.27071	3.28272	0.09495	0.11303	3.5716	0.07712	3.28272	0.56969	0.25645
3.3134	0.0989	0.26902	3.3134	0.09849	0.136	3.60498	0.07837	3.3134	0.59095	0.26115
3.34408	0.08663	0.26122	3.34408	0.10084	0.15547	3.63836	0.07922	3.34408	0.60502	0.26009
3.37476	0.07493	0.24791	3.37476	0.10201	0.16918	3.67174	0.07969	3.37476	0.61205	0.25358
3.40544	0.06231	0.22984	3.40544	0.10205	0.17624	3.70512	0.0798	3.40544	0.61228	0.24201
3.43612	0.04786	0.20788	3.43612	0.10101	0.17654	3.7385	0.07958	3.43612	0.60605	0.22589
3.4668	0.03127	0.18298	3.4668	0.09897	0.17047	3.77187	0.07906	3.4668	0.59381	0.20576
3.49748	0.01269	0.15616	3.49748	0.09601	0.15875	3.80525	0.07828	3.49748	0.57608	0.18227
3.52816	0.00753	0.12848	3.52816	0.09224	0.14238	3.83863	0.07727	3.52816	0.55346	0.15606
3.55884	0.02852	0.101	3.55884	0.08776	0.12254	3.87201	0.07608	3.55884	0.52658	0.12784
3.58952	0.0497	0.07493	3.58952	0.08269	0.10048	3.90539	0.07472	3.58952	0.49612	0.09831
3.62019	0.07031	0.05178	3.62019	0.07713	0.07749	3.93877	0.07324	3.62019	0.4628	0.0682
3.65087	0.08965	0.0343	3.65087	0.07122	0.05482	3.97215	0.07167	3.65087	0.42731	0.03833
3.68155	0.10717	0.02777	3.68155	0.06506	0.03361	4.00553	0.07002	3.68155	0.39036	0.01113
3.71223	0.12243	0.03299	3.71223	0.05878	0.01488	4.03891	0.06831	3.71223	0.35265	0.02173
3.74291	0.13514	0.04198	3.74291	0.05247	0.00172	4.07229	0.06655	3.74291	0.31484	0.04743
3.77359	0.14517	0.04981	3.77359	0.04626	0.01251	4.10567	0.06476	3.77359	0.27758	0.07142
3.80427	0.15249	0.05495	3.80427	0.04024	0.01995	4.13905	0.06294	3.80427	0.24146	0.09285
3.83495	0.15717	0.05699	3.83495	0.03451	0.02309	4.17243	0.0611	3.83495	0.20709	0.11131
3.86563	0.15931	0.05599	3.86563	0.02918	0.02201	4.20581	0.05922	3.86563	0.17507	0.12653
3.89631	0.15901	0.05221	3.89631	0.02435	0.01713	4.23919	0.05731	3.89631	0.14611	0.13833
3.92699	0.15636	0.04603	3.92699	0.02018	0.00973	4.27257	0.05538	3.92699	0.12107	0.14662
3.95767	0.15135	0.03797	3.95767	0.01685	0.00868	4.30595	0.05341	3.95767	0.10111	0.15139
3.98835	0.14395	0.02858	3.98835	0.01462	0.0207	4.33932	0.05142	3.98835	0.08769	0.15271
4.01903	0.13405	0.01851	4.01903	0.01367	0.03617	4.3727	0.04941	4.01903	0.08201	0.15071
4.04971	0.12155	0.00895	4.04971	0.01398	0.05289	4.40608	0.04739	4.04971	0.0839	0.1456
4.08039	0.10635	0.00661	4.08039	0.01527	0.06992	4.43946	0.04537	4.08039	0.09159	0.13763
4.11107	0.08844	0.01437	4.11107	0.01715	0.08652	4.47284	0.04338	4.11107	0.10288	0.12712
4.14175	0.06794	0.02254	4.14175	0.01936	0.10206	4.50622	0.04143	4.14175	0.11614	0.11442
4.17243	0.04517	0.02949	4.17243	0.02173	0.116	4.5396	0.03957	4.17243	0.13038	0.0999
4.20311	0.02117	0.03478	4.20311	0.02418	0.12792	4.57298	0.03781	4.20311	0.14509	0.08396
4.23379	0.0123	0.03818	4.23379	0.02666	0.13749	4.60636	0.03621	4.23379	0.15998	0.06702
4.26447	0.03696	0.03958	4.26447	0.02914	0.1445	4.63974	0.0348	4.26447	0.17485	0.0495
4.29515	0.06456	0.03895	4.29515	0.0316	0.14884	4.67312	0.03362	4.29515	0.18957	0.03179
4.32583	0.09196	0.03638	4.32583	0.034	0.1505	4.7065	0.0327	4.32583	0.204	0.01433
4.35651	0.11812	0.032	4.35651	0.03633	0.14955	4.73988	0.03206	4.35651	0.21799	0.0033
4.38719	0.14217	0.02604	4.38719	0.03856	0.14611	4.77326	0.03169	4.38719	0.23137	0.01888
4.41786	0.16331	0.01875	4.41786	0.04066	0.14037	4.80664	0.03157	4.41786	0.24399	0.03369
4.44854	0.18087	0.01044	4.44854	0.04261	0.13254	4.84002	0.03166	4.44854	0.25567	0.04707
4.47922	0.19431	0.00144	4.47922	0.04438	0.12286	4.8734	0.0319	4.47922	0.26625	0.05878
4.5099	0.20326	0.00789	4.5099	0.04594	0.11159	4.90678	0.03223	4.5099	0.27562	0.06866
4.54058	0.20755	0.01722	4.54058	0.04728	0.09897	4.94015	0.03261	4.54058	0.28365	0.07658
4.57126	0.20724	0.02621	4.57126	0.04838	0.08526	4.97353	0.03299	4.57126	0.2903	0.08249
4.60194	0.20264	0.03454	4.60194	0.04925	0.07069	5.00691	0.03332	4.60194	0.29552	0.08635
4.63262	0.19434	0.04194	4.63262	0.04989	0.05549	5.04029	0.0336	4.63262	0.29935	0.0882
4.6633	0.18324	0.04818	4.6633	0.05031	0.03988	5.07367	0.03379	4.6633	0.30183	0.0881
4.69398	0.17056	0.05307	4.69398	0.05052	0.02408	5.10705	0.03388	4.69398	0.30309	0.08616
4.72466	0.15792	0.05648	4.72466	0.05055	0.00832	5.14043	0.03386	4.72466	0.30328	0.08253
4.75534	0.14726	0.05834	4.75534	0.05043	0.00737	5.17381	0.03373	4.75534	0.30257	0.07737
4.78602	0.14059	0.05861	4.78602	0.0502	0.0225	5.20719	0.0335	4.78602	0.3012	0.07089
4.8167	0.13944	0.05734	4.8167	0.0499	0.03705	5.24057	0.03316	4.8167	0.29939	0.0633
4.84738	0.14415	0.05461	4.84738	0.04957	0.05081	5.27395	0.03272	4.84738	0.29739	0.05484
4.87806	0.15379	0.05055	4.87806	0.04924	0.06359	5.30733	0.03219	4.87806	0.29543	0.04573
4.90874	0.16665	0.04536	4.90874	0.04895	0.07522	5.34071	0.03157	4.90874	0.29372	0.03624
4.93942	0.18097	0.03924	4.93942	0.04874	0.08556	5.37409	0.03089	4.93942	0.29243	0.02661
4.9701	0.19527	0.03248	4.9701	0.04861	0.09448	5.40747	0.03013	4.9701	0.29167	0.01715
5.00078	0.20848	0.02542	5.00078	0.04859	0.10187	5.44085	0.02932	5.00078	0.29151	0.0085
5.03146	0.21987	0.0186	5.03146	0.04866	0.10768	5.47423	0.02847	5.03146	0.29194	0.00521
5.06214	0.22904	0.01309	5.06214	0.04882	0.11187	5.5076	0.02758	5.06214	0.2929	0.01148
5.09282	0.23582	0.01112	5.09282	0.04905	0.11447	5.54098	0.02665	5.09282	0.29427	0.0187
5.1235	0.24019	0.0138	5.1235	0.04932	0.11553	5.57436	0.02571	5.1235	0.29591	0.02531
5.15418	0.2423	0.01864	5.15418	0.0496	0.11517	5.60774	0.02474	5.15418	0.29763	0.03103
5.18486	0.24238	0.02373	5.18486	0.04987	0.11357	5.64112	0.02377	5.18486	0.29924	0.03575
5.21553	0.2407	0.02834	5.21553	0.0501	0.11094	5.6745	0.02279	5.21553	0.30058	0.03942
5.24621	0.23757	0.03214	5.24621	0.05024	0.10757	5.70788	0.02181	5.24621	0.30146	0.04201
5.27689	0.23325	0.035	5.27689	0.05029	0.10379	5.74126	0.02085	5.27689	0.30175	0.04354
5.30757	0.228	0.03688	5.30757	0.05022	0.09995	5.77464	0.01991	5.30757	0.30133	0.04404
5.33825	0.22198	0.03779	5.33825	0.05002	0.09645	5.80802	0.01903	5.33825	0.30012	0.04358
5.36893	0.21534	0.03779	5.36893	0.04968	0.09363	5.8414	0.01826	5.36893	0.29807	0.04222
5.39961	0.20814	0.03703	5.39961	0.04919	0.09176	5.87478	0.01773	5.39961	0.29514	0.04007
5.43029	0.20042	0.03569	5.43029	0.04856	0.09097	5.90816	0.0176	5.43029	0.29136	0.03723
5.46097	0.1922	0.034	5.46097	0.04779	0.09121	5.94154	0.01794	5.46097	0.28674	0.03381
5.49165	0.18348	0.03226	5.49165	0.04689	0.09225	5.97492	0.0186	5.49165	0.28135	0.02996
5.52233	0.17427	0.03077	5.52233	0.04587	0.09377	6.0083	0.01943	5.52233	0.27524	0.02579
5.55301	0.16461	0.02984	5.55301	0.04475	0.09537	6.04168	0.02034	5.55301	0.26851	0.02146
5.58369	0.15457	0.02968	5.58369	0.04354	0.09665	6.07505	0.02129	5.58369	0.26123	0.01713
5.61437	0.14426	0.03033	5.61437	0.04225	0.09724	6.10843	0.02225	5.61437	0.2535	0.013
5.64505	0.13379	0.03166	5.64505	0.0409	0.09685	6.14181	0.02322	5.64505	0.24539	0.0094
5.67573	0.12334	0.0334	5.67573	0.0395	0.09527	6.17519	0.02418	5.67573	0.23698	0.00699
5.70641	0.11308	0.03529	5.70641	0.03806	0.09237	6.20857	0.02512	5.70641	0.22834	0.0067
5.73709	0.10318	0.03705	5.73709	0.03659	0.0881	6.24195	0.02604	5.73709	0.21952	0.00829
5.76777	0.09384	0.03846	5.76777	0.0351	0.08249	6.27533	0.02692	5.76777	0.21057	0.01055
5.79845	0.08521	0.03939	5.79845	0.03358	0.07564	6.30871	0.02777	5.79845	0.20151	0.0128
5.82913	0.07745	0.03971	5.82913	0.03206	0.06774	6.34209	0.02858	5.82913	0.19236	0.01477
5.85981	0.07067	0.03937	5.85981	0.03052	0.05903	6.37547	0.02932	5.85981	0.18314	0.01633
5.89049	0.06494	0.03836	5.89049	0.02897	0.04983	6.40885	0.03001	5.89049	0.17384	0.01744
5.92117	0.06028	0.0367	5.92117	0.02741	0.04052	6.44223	0.03062	5.92117	0.16447	0.0181
5.95185	0.05665	0.03446	5.95185	0.02584	0.03163	6.47561	0.03115	5.95185	0.15503	0.01831
5.98253	0.05397	0.03173	5.98253	0.02426	0.02394	6.50899	0.03159	5.98253	0.14554	0.01809
6.0132	0.0521	0.02863	6.0132	0.02267	0.01872	6.54237	0.03192	6.0132	0.13603	0.01748
6.04388	0.0509	0.02531	6.04388	0.02109	0.01735	6.57575	0.03214	6.04388	0.12651	0.01653
6.07456	0.05018	0.02198	6.07456	0.01951	0.01947	6.60913	0.03224	6.07456	0.11705	0.01528
6.10524	0.04979	0.01886	6.10524	0.01795	0.02304	6.6425	0.03222	6.10524	0.10771	0.0138
6.13592	0.04956	0.01625	6.13592	0.01643	0.02651	6.67588	0.03205	6.13592	0.0986	0.01213
6.1666	0.04933	0.01445	6.1666	0.01497	0.02912	6.70926	0.03174	6.1666	0.08982	0.01036
6.19728	0.04896	0.01369	6.19728	0.01359	0.03056	6.74264	0.03128	6.19728	0.08154	0.00855
6.22796	0.04833	0.01389	6.22796	0.01232	0.03071	6.77602	0.03066	6.22796	0.07391	0.00681
6.25864	0.04734	0.01474	6.25864	0.01119	0.02958	6.8094	0.02988	6.25864	0.06716	0.00528
6.28932	0.04589	0.01583	6.28932	0.01025	0.02724	6.84278	0.02895	6.28932	0.0615	0.00422
6.32	0.04393	0.01687	6.32	0.00952	0.02385	6.87616	0.02786	6.32	0.05713	0.00393
6.35068	0.04143	0.01763	6.35068	0.00903	0.0196	6.90954	0.02661	6.35068	0.0542	0.00444
6.38136	0.0384	0.01802	6.38136	0.00879	0.01476	6.94292	0.02522	6.38136	0.05274	0.00538
6.41204	0.03489	0.01797	6.41204	0.00877	0.0097	6.9763	0.02369	6.41204	0.05263	0.00644
6.44272	0.03103	0.01747	6.44272	0.00894	0.00546	7.00968	0.02202	6.44272	0.05364	0.00745
6.4734	0.027	0.01655	6.4734	0.00924	0.00563	7.04306	0.02024	6.4734	0.05546	0.00832
6.50408	0.0231	0.01525	6.50408	0.00964	0.00983	7.07644	0.01835	6.50408	0.05782	0.00902
6.53476	0.01982	0.01363	6.53476	0.01008	0.0146	7.10982	0.01638	6.53476	0.06048	0.00952
6.56544	0.01783	0.01176	6.56544	0.01055	0.01908	7.1432	0.01636	6.56544	0.06329	0.0098
6.59612	0.01772	0.00973	6.59612	0.01102	0.02299	7.17658	0.01846	6.59612	0.06615	0.00988
6.6268	0.01949	0.00763	6.6268	0.01151	0.02623	7.20996	0.02058	6.6268	0.06903	0.00974
6.65748	0.02255	0.00553	6.65748	0.01199	0.02871	7.24333	0.02272	6.65748	0.07196	0.00939
6.68816	0.02621	0.00353	6.68816	0.0125	0.03044	7.27671	0.02484	6.68816	0.07501	0.00886
6.71884	0.02998	0.00174	6.71884	0.01304	0.03143	7.31009	0.02692	6.71884	0.07826	0.00814
6.74952	0.03354	0.000835559	6.74952	0.01364	0.03174	7.34347	0.02894	6.74952	0.08185	0.00726
6.7802	0.03672	0.0018	6.7802	0.01431	0.03146	7.37685	0.03088	6.7802	0.08586	0.00623
6.81087	0.03939	0.00289	6.81087	0.01507	0.03067	7.41023	0.03271	6.81087	0.09042	0.00509
6.84155	0.04148	0.00375	6.84155	0.01593	0.02949	7.44361	0.03442	6.84155	0.0956	0.00384
6.87223	0.04297	0.00435	6.87223	0.01691	0.02802	7.47699	0.03598	6.87223	0.10144	0.00252
6.90291	0.04383	0.00472	6.90291	0.01799	0.02637	7.51037	0.03738	6.90291	0.10797	0.00117
6.93359	0.04409	0.0049	6.93359	0.01919	0.02461	7.54375	0.0386	6.93359	0.11515	0.000457537
6.96427	0.04376	0.00497	6.96427	0.02049	0.02281	7.57713	0.03963	6.96427	0.12294	0.00172
6.99495	0.04285	0.00503	6.99495	0.02188	0.02099	7.61051	0.04046	6.99495	0.13126	0.00307
7.02563	0.04138	0.00516	7.02563	0.02334	0.01917	7.64389	0.04107	7.02563	0.14002	0.00438
7.05631	0.03938	0.00543	7.05631	0.02485	0.01734	7.67727	0.04147	7.05631	0.1491	0.0056
7.08699	0.03686	0.00586	7.08699	0.0264	0.01547	7.71065	0.04165	7.08699	0.15841	0.00672
7.11767	0.03384	0.00642	7.11767	0.02797	0.01355	7.74403	0.04161	7.11767	0.16782	0.0077
7.14835	0.03032	0.00703	7.14835	0.02954	0.01156	7.77741	0.04136	7.14835	0.17722	0.00853
7.17903	0.02636	0.00764	7.17903	0.03108	0.00951	7.81078	0.0409	7.17903	0.18651	0.00919
7.20971	0.02201	0.00817	7.20971	0.0326	0.00749	7.84416	0.04025	7.20971	0.19557	0.00966
7.24039	0.01738	0.00857	7.24039	0.03405	0.00567	7.87754	0.03942	7.24039	0.20432	0.00994
7.27107	0.01272	0.00882	7.27107	0.03544	0.00449	7.91092	0.03843	7.27107	0.21266	0.01001
7.30175	0.00873	0.00889	7.30175	0.03675	0.00461	7.9443	0.0373	7.30175	0.22053	0.00988
7.33243	0.00746	0.00879	7.33243	0.03797	0.00596	7.97768	0.03605	7.33243	0.22785	0.00954
7.36311	0.01034	0.00854	7.36311	0.0391	0.00787	8.01106	0.03471	7.36311	0.23457	0.009
7.39379	0.01524	0.00818	7.39379	0.04011	0.00992	8.04444	0.03332	7.39379	0.24065	0.00828
7.42447	0.02071	0.00777	7.42447	0.04101	0.01192	8.07782	0.0319	7.42447	0.24607	0.00738
7.45515	0.02626	0.00738	7.45515	0.0418	0.01375	8.1112	0.03051	7.45515	0.2508	0.00634
7.48583	0.03166	0.00711	7.48583	0.04247	0.01536	8.14458	0.02919	7.48583	0.25484	0.00516
7.51651	0.03677	0.00703	7.51651	0.04303	0.01668	8.17796	0.02801	7.51651	0.2582	0.00388
7.54719	0.04149	0.00719	7.54719	0.04348	0.01769	8.21134	0.02701	7.54719	0.26089	0.00252
7.57787	0.04576	0.00758	7.57787	0.04382	0.01836	8.24472	0.02626	7.57787	0.26295	0.00112
7.60854	0.04952	0.00812	7.60854	0.04407	0.01866	8.2781	0.02583	7.60854	0.26439	0.000416401
7.63922	0.05274	0.00873	7.63922	0.04421	0.0186	8.31148	0.02571	7.63922	0.26528	0.00176
7.6699	0.05541	0.00933	7.6699	0.04427	0.01815	8.34486	0.02591	7.6699	0.26563	0.00313
7.70058	0.05752	0.00984	7.70058	0.04425	0.01733	8.37823	0.02638	7.70058	0.26551	0.00442
7.73126	0.05908	0.01021	7.73126	0.04416	0.01614	8.41161	0.02704	7.73126	0.26496	0.00561
7.76194	0.06012	0.01039	7.76194	0.044	0.0146	8.44499	0.02785	7.76194	0.26401	0.00668
7.79262	0.06064	0.01037	7.79262	0.04378	0.01272	8.47837	0.02874	7.79262	0.2627	0.0076
7.8233	0.06068	0.01012	7.8233	0.04351	0.01056	8.51175	0.02969	7.8233	0.26107	0.00836
7.85398	0.06026	0.00965	7.85398	0.04319	0.00818	8.54513	0.03066	7.85398	0.25913	0.00893
7.88466	0.0594	0.00895	7.88466	0.04282	0.00568	8.57851	0.03164	7.88466	0.25691	0.00931
7.91534	0.05812	0.00805	7.91534	0.0424	0.00344	8.61189	0.03263	7.91534	0.25442	0.00949
7.94602	0.05647	0.00697	7.94602	0.04194	0.00291	8.64527	0.03362	7.94602	0.25165	0.00948
7.9767	0.05448	0.00574	7.9767	0.04144	0.00484	8.67865	0.03461	7.9767	0.24862	0.00927
8.00738	0.05218	0.00439	8.00738	0.04089	0.0075	8.71203	0.03562	8.00738	0.24532	0.00888
8.03806	0.04962	0.00296	8.03806	0.04029	0.01022	8.74541	0.03664	8.03806	0.24176	0.00832
8.06874	0.04685	0.0015	8.06874	0.03966	0.01279	8.77879	0.03768	8.06874	0.23795	0.0076
8.09942	0.04394	0.000322167	8.09942	0.03898	0.01512	8.81217	0.03874	8.09942	0.23389	0.00674
8.1301	0.04095	0.00149	8.1301	0.03827	0.0171	8.84555	0.03983	8.1301	0.22962	0.00578
8.16078	0.03793	0.00285	8.16078	0.03753	0.01869	8.87893	0.04094	8.16078	0.22518	0.00473
8.19146	0.03495	0.00412	8.19146	0.03677	0.01984	8.91231	0.04206	8.19146	0.22064	0.00362
8.22214	0.03205	0.00527	8.22214	0.03601	0.02053	8.94569	0.04319	8.22214	0.21606	0.00252
8.25282	0.02927	0.00628	8.25282	0.03526	0.02077	8.97906	0.04432	8.25282	0.21155	0.00153
8.2835	0.02663	0.00713	8.2835	0.03454	0.02058	9.01244	0.04543	8.2835	0.20721	0.00106
8.31418	0.02411	0.00782	8.31418	0.03387	0.02003	9.04582	0.04651	8.31418	0.20319	0.0016
8.34486	0.02172	0.00834	8.34486	0.03327	0.01919	9.0792	0.04755	8.34486	0.19962	0.0025
8.37554	0.01942	0.0087	8.37554	0.03277	0.01817	9.11258	0.04854	8.37554	0.19662	0.00341
8.40621	0.01719	0.00891	8.40621	0.03239	0.01707	9.14596	0.04945	8.40621	0.19433	0.00424
8.43689	0.01501	0.00899	8.43689	0.03214	0.01604	9.17934	0.05028	8.43689	0.19285	0.00497
8.46757	0.01286	0.00894	8.46757	0.03204	0.01517	9.21272	0.05101	8.46757	0.19225	0.00557
8.49825	0.01075	0.00879	8.49825	0.03209	0.01456	9.2461	0.05163	8.49825	0.19256	0.00602
8.52893	0.00872	0.00855	8.52893	0.03229	0.01421	9.27948	0.05213	8.52893	0.19375	0.00633
8.55961	0.00684	0.00824	8.55961	0.03262	0.01412	9.31286	0.0525	8.55961	0.19575	0.00649
8.59029	0.00521	0.00787	8.59029	0.03307	0.01422	9.34624	0.05273	8.59029	0.19844	0.0065
8.62097	0.00404	0.00745	8.62097	0.03362	0.01446	9.37962	0.05282	8.62097	0.20169	0.00637
8.65165	0.00354	0.00701	8.65165	0.03422	0.01482	9.413	0.05277	8.65165	0.20531	0.0061
8.68233	0.0037	0.00653	8.68233	0.03485	0.01532	9.44638	0.05258	8.68233	0.20911	0.00571
8.71301	0.00419	0.00603	8.71301	0.03549	0.016	9.47976	0.05225	8.71301	0.21291	0.00521
8.74369	0.00469	0.00551	8.74369	0.03609	0.01691	9.51314	0.05177	8.74369	0.21652	0.00463
8.77437	0.00504	0.00499	8.77437	0.03663	0.01812	9.54651	0.05116	8.77437	0.21975	0.00396
8.80505	0.00521	0.00447	8.80505	0.03708	0.01961	9.57989	0.05043	8.80505	0.22247	0.00325
8.83573	0.00526	0.00398	8.83573	0.03742	0.02135	9.61327	0.04957	8.83573	0.22453	0.0025
8.86641	0.00532	0.00353	8.86641	0.03764	0.02323	9.64665	0.0486	8.86641	0.22582	0.00173
8.89709	0.0056	0.00316	8.89709	0.03771	0.02516	9.68003	0.04754	8.89709	0.22626	0.000977487
8.92777	0.00631	0.00289	8.92777	0.03763	0.02699	9.71341	0.04638	8.92777	0.22578	0.000257726
8.95845	0.00752	0.00273	8.95845	0.03739	0.0286	9.74679	0.04516	8.95845	0.22435	0.000470985
8.98913	0.00916	0.00267	8.98913	0.03699	0.0299	9.78017	0.04387	8.98913	0.22194	0.0011
9.01981	0.01112	0.00269	9.01981	0.03643	0.03077	9.81355	0.04254	9.01981	0.21859	0.00167
9.05049	0.01327	0.00275	9.05049	0.03572	0.03119	9.84693	0.04117	9.05049	0.21431	0.00216
9.08117	0.01553	0.0028	9.08117	0.03486	0.0311	9.88031	0.03979	9.08117	0.20917	0.00257
9.11185	0.01778	0.00282	9.11185	0.03387	0.03054	9.91369	0.03841	9.11185	0.20325	0.00288
9.14253	0.01996	0.00278	9.14253	0.03277	0.02955	9.94707	0.03705	9.14253	0.19664	0.00309
9.17321	0.02201	0.00268	9.17321	0.03158	0.02823	9.98045	0.03571	9.17321	0.18946	0.0032
9.20388	0.02388	0.00253	9.20388	0.03031	0.02673	10.0138	0.03442	9.20388	0.18184	0.00323
9.23456	0.02553	0.00235	9.23456	0.02899	0.02523	10.0472	0.03318	9.23456	0.17392	0.00316
9.26524	0.02694	0.00217	9.26524	0.02764	0.02395	10.0806	0.03202	9.26524	0.16586	0.00301
9.29592	0.0281	0.00205	9.29592	0.0263	0.02311	10.114	0.03095	9.29592	0.15782	0.00278
9.3266	0.02899	0.00204	9.3266	0.02499	0.02289	10.1473	0.02997	9.3266	0.14995	0.0025
9.35728	0.02962	0.00217	9.35728	0.02374	0.02335	10.1807	0.02911	9.35728	0.14241	0.00216
9.38796	0.03001	0.00242	9.38796	0.02256	0.02444	10.2141	0.02836	9.38796	0.13535	0.00178
9.41864	0.03016	0.00275	9.41864	0.02148	0.026	10.2475	0.02775	9.41864	0.12887	0.00139
9.44932	0.0301	0.00312	9.44932	0.02051	0.02787	10.2809	0.02727	9.44932	0.12307	0.001
9.48	0.02984	0.00347	9.48	0.01967	0.02987	10.3142	0.02693	9.48	0.11799	0.000676229
9.51068	0.0294	0.00379	9.51068	0.01894	0.03188	10.3476	0.02675	9.51068	0.11363	0.000547295
9.54136	0.02882	0.00404	9.54136	0.01832	0.03381	10.381	0.02671	9.54136	0.10992	0.000708834
9.57204	0.02812	0.00423	9.57204	0.01779	0.03561	10.4144	0.02682	9.57204	0.10676	0.001
9.60272	0.02733	0.00435	9.60272	0.01734	0.03724	10.4478	0.02707	9.60272	0.10402	0.00131
9.6334	0.02647	0.00441	9.6334	0.01692	0.03869	10.4811	0.02746	9.6334	0.10155	0.0016
9.66408	0.02559	0.00441	9.66408	0.01653	0.03996	10.5145	0.02798	9.66408	0.09917	0.00184
9.69476	0.0247	0.00439	9.69476	0.01612	0.04102	10.5479	0.02863	9.69476	0.09674	0.00204
9.72544	0.02384	0.00437	9.72544	0.01569	0.04187	10.5813	0.02939	9.72544	0.09414	0.00219
9.75612	0.02303	0.00437	9.75612	0.01521	0.04247	10.6147	0.03025	9.75612	0.09127	0.00229
9.7868	0.02228	0.00443	9.7868	0.01468	0.0428	10.648	0.0312	9.7868	0.0881	0.00233
9.81748	0.0216	0.00455	9.81748	0.01411	0.04281	10.6814	0.03222	9.81748	0.08465	0.00232
9.84816	0.02097	0.00473	9.84816	0.0135	0.04248	10.7148	0.03332	9.84816	0.08103	0.00226
9.87884	0.02038	0.00497	9.87884	0.01291	0.04179	10.7482	0.03445	9.87884	0.07744	0.00216
9.90952	0.0198	0.00524	9.90952	0.01237	0.04072	10.7815	0.03563	9.90952	0.07419	0.00202
9.9402	0.01921	0.0055	9.9402	0.01195	0.03927	10.8149	0.03682	9.9402	0.07173	0.00186
9.97088	0.01857	0.00574	9.97088	0.01176	0.03748	10.8483	0.03801	9.97088	0.07059	0.00166
							--

## Sheet: Fig.3e
14.81	-5.433	10.03	0.397	10.57	-2.229	10.34	0.9348
12.38	-5.349	10.06	-0.1072	10.01	-2.237	9.78	0.7613
8.7	-3.213	9.78	0.2178	9.55	-1.885	9.14	0.4765
9.39	-2.954	9.59	0.09928	9.21	-1.663	9.1	0.4342
9.34	-2.27	9.52	0.2663	9.04	-1.353	9.08	0.3458
9.88	-2.177	9.61	0.2553	8.98	-1.135	9.16	0.3262
9.6	-1.828	9.69	0.3281	8.97	-0.9182	9.16	0.2845
9.41	-1.569	9.78	0.3557	8.99	-0.7475	9.16	0.2651
9.18	-1.148	9.86	0.4308	9.04	-0.5872	9.16	0.2537
9.13	-0.8053	9.96	0.5393	9.12	-0.4427	9.17	0.2481
9.04	-0.5606	10.06	0.6438	9.21	-0.317	9.18	0.2275
8.99	-0.4126	10.15	0.6908	9.31	-0.2246	9.19	0.2091
8.96	-0.2918	10.26	0.7411	9.4	-0.1596	9.21	0.1922
8.99	-0.1636	10.4	0.8012	9.5	-0.1102	9.23	0.1849
9.05	-0.03804	10.56	0.9012	9.59	-0.05527	9.26	0.1845
9.14	0.04668	10.75	1.013	9.67	-0.0055	9.29	0.1861
9.21	0.1003	10.94	1.111	9.72	0.03136	9.32	0.1854
9.27	0.139	11.13	1.2	9.79	0.05996	9.35	0.1815
9.31	0.1762	11.32	1.28	9.88	0.08403	9.38	0.1763
9.36	0.2165	11.56	1.359	9.99	0.1076	9.41	0.1727
9.4	0.2561	11.84	1.437	10.12	0.1324	9.44	0.1718
9.45	0.2952	12.14	1.501	10.26	0.155	9.47	0.1733
9.51	0.3311	12.45	1.552	10.38	0.1755	9.49	0.1758
9.56	0.3762	12.75	1.582	10.41	0.1862	9.52	0.1861
9.62	0.4234	12.98	1.556	10.28	0.1913	9.54	0.2003
9.68	0.4627	13.02	1.501	10.12	0.1982	9.57	0.2099
9.75	0.4977	12.96	1.391	10.06	0.2096	9.6	0.2165
9.82	0.5292	12.98	1.246	10.12	0.2293	9.63	0.2219
9.89	0.5614	13.04	1.124	10.26	0.2531	9.66	0.2293
9.95	0.5926	13.14	1.025	10.42	0.2784	9.68	0.2389
10.02	0.6284	13.32	0.9727	10.59	0.3053	9.71	0.2514
10.11	0.6708	13.55	0.9422	10.71	0.325	9.74	0.2675
10.2	0.7168	13.8	0.9221	10.71	0.3342	9.78	0.2864
10.29	0.7658	14.03	0.8971	10.71	0.3498	9.81	0.3085
10.38	0.8179	14.22	0.8678	10.76	0.3779	9.85	0.3339
10.47	0.8574	14.39	0.841	10.89	0.4169	9.89	0.3592
10.57	0.894	14.59	0.8216	10.83	0.4374	9.93	0.3886
10.68	0.9512	14.8	0.8105	10.61	0.4427	9.97	0.4275
10.8	1.027	14.97	0.791	10.53	0.4638	10.01	0.4763
10.93	1.117	15.14	0.7731	10.47	0.4984	10.06	0.5368
11.07	1.214	15.35	0.7848	10.44	0.548	10.11	0.6047
11.23	1.319	15.54	0.8144	10.51	0.6061	10.16	0.6821
11.4	1.431	15.61	0.851	10.53	0.6588	10.22	0.771
11.57	1.553	15.66	0.9	10.52	0.7108	10.29	0.8744
11.74	1.685	15.76	0.9739	10.58	0.7803	10.36	0.9938
11.92	1.828	15.92	1.071	10.71	0.8714	10.44	1.126
12.11	1.992	16.12	1.184	10.89	0.9817	10.52	1.284
12.3	2.161	16.26	1.31	11.08	1.104	10.62	1.46
12.49	2.341	16.4	1.393	11.28	1.204	10.73	1.66
12.7	2.562	16.59	1.472	11.47	1.313	10.86	1.901
12.94	2.826	16.82	1.631	11.67	1.484	11.01	2.182
13.18	3.137	17.01	1.84	11.88	1.717	11.16	2.51
13.43	3.5	17.1	2.088	12.11	2.003	11.32	2.891
13.69	3.929	17.18	2.386	12.35	2.32	11.51	3.333
13.96	4.436	16.95	2.723	12.6	2.661	11.73	3.848
14.25	5.039	16.59	3.115	12.86	3.04	11.98	4.449
14.56	5.753	16.52	3.597	13.01	3.431	12.27	5.15
14.87	6.606	16.71	4.178	13.07	3.878	12.6	5.977
15.21	7.637	17.09	4.869	13.25	4.452	12.98	6.954
15.61	8.876	17.54	5.668	13.63	5.135	13.42	8.1
16.09	10.38	18.06	6.631	14.14	5.909	13.95	9.464
16.66	12.24	18.64	7.81	14.74	6.82	14.57	11.1
17.34	14.51	19.28	9.225	15.45	7.925	15.31	13.07
18.19	17.32	20.01	10.94	16.22	9.205	16.21	15.47
19.13	20.69	20.88	13.04	17.06	10.72	17.25	18.28
20.3	24.87	21.84	15.56	18.08	12.53	18.53	21.68
21.66	29.88	23.08	18.63	19.41	14.74	20.09	25.69
23.59	36.66	24.67	22.29	21.03	17.3	22.27	30.89
25.97	44.97	27.12	27.12	23.31	20.47	25.05	37.11
28.32	53.65	30.3	32.93	26.13	24.21	28.19	43.49
30.96	62.87	33.61	38.87	29.17	28	31.99	50.08
34.47	72.9	37.34	44.89	32.76	31.6	36.89	56.98
39.41	84.11	42.1	50.94	37.1	34.87	43.22	64.18
46.1	96.75	48.05	57.04	42.04	37.46	51.13	71.54
54.94	111.1	55.21	63.05	47.26	39.59	60.97	78.94
66.61	126.9	64.12	68.78	53.36	41.17	72.88	85.88
81.91	143.6	74.91	73.79	60.62	41.8	86.78	91.77
101.3	160.7	87	76.68	68.2	41.64	102.4	95.99
125.5	177.4	100.1	77.92	75.47	39.84	119.3	98.02
154.2	192.6	113.9	77.9	82.53	37.1	136.8	97.56
187.2	204.4	127.8	75.8	88.44	33.66	154.1	94.56
223.5	211.5	141.4	71.98	91.82	30.02	170.4	89.26
261.3	213.8	153.7	66.58	94.15	26.85	185.5	82.08
300.5	210.2	162.6	59.33	96.9	23.78	199.2	73.39
339.2	201.5	168.7	50.36	99.1	19.81	210.8	64.04
374.6	189.9	175	42.6	100.5	16.02	220.4	54.97
406.2	175.9	181.2	36.83	100.3	12.63	228.7	46.51
434.7	160.1	187.8	31.63	100	10.04	236.1	38.88
461.5	144.1	193.8	27.26	101.1	8.562	243.5	32.17
486.4	129.3	198.3	23.25	102.4	6.817	251.1	26.23
510	115.7	202.4	19.47	104.4	6.316	259.5	21.16
533.6	103			105.4	5.331	--
				104.8	3.373

## Sheet: Fig.4d
0	--	--	--
1	0	0	0
2	0	0	0
3	0	0	0
4	-0.12	-0.49	-0.09
5	-0.12	-0.49	-0.09
6	-0.12	-0.49	-0.09
7	0	0	0
8	0	0	0
9	0	0	0
10	--	--	--
	--	--	--
	--	--	--
	--	--	--
	--	--	--
	--	--	--
	--	--	--
	--	--	--
	--	--	--
	--	--	--
	--	--	--
	--	--	--
	--	--	--
	--	--	--
	--	--	--
	--	--	--
	--	--	--
	--	--	--
	--	--	--
	--	--	--
	--	--	--
	--	--	--
	--	--	--
	--	--	--
	--	--	--
	--	--	--
	--	--	--
	--	--	--
	--	--	--
	--	--	--
	--	--	--
	--	--	--

## Sheet: Fig.4e
-22.2099	0	0
-22.1769	0	0
-22.1439	0	0
-22.1099	0	0
-22.0769	0	0
-22.0429	0	0
-22.0099	0	0
-21.9759	0	0
-21.9429	0	0
-21.9099	0	0
-21.8759	0	0
-21.8429	0	0
-21.8089	0	0
-21.7759	0	0
-21.7429	0	0
-21.7089	0	0
-21.6759	0	0
-21.6419	0	0
-21.6089	0	0
-21.5749	0	0
-21.5419	0	0
-21.5089	0	0
-21.4749	0	0
-21.4419	0	0
-21.4079	0	0
-21.3749	0	0
-21.3419	0	0
-21.3079	0	0
-21.2749	0	0
-21.2409	0	0
-21.2079	0	0
-21.1739	0	0
-21.1409	3e-08	-1e-08
-21.1079	1.9e-07	-1.4e-07
-21.0739	1.12e-06	-8.2e-07
-21.0409	5.26e-06	-3.74e-06
-21.0069	1.975e-05	-1.396e-05
-20.9739	5.964e-05	-4.181e-05
-20.9409	0.00014466	-0.00010062
-20.9069	0.00028188	-0.00019464
-20.8739	0.0004418	-0.00030286
-20.8399	0.00055708	-0.00037948
-20.8069	0.00056662	-0.00038372
-20.7729	0.00046657	-0.00031446
-20.7399	0.00031326	-0.00021029
-20.7069	0.00017437	-0.00011678
-20.6729	8.442e-05	-5.689e-05
-20.6399	4.26e-05	-3.006e-05
-20.6059	3.319e-05	-2.572e-05
-20.5729	4.037e-05	-3.273e-05
-20.5399	5.117e-05	-4.145e-05
-20.5059	5.612e-05	-4.481e-05
-20.4729	5.164e-05	-4.044e-05
-20.4389	4.038e-05	-3.088e-05
-20.4059	2.757e-05	-2.041e-05
-20.3719	1.691e-05	-1.202e-05
-20.3389	9.66e-06	-6.66e-06
-20.3059	5.84e-06	-4.24e-06
-20.2719	5.14e-06	-4.44e-06
-20.2389	6.96e-06	-6.64e-06
-20.2049	1.004e-05	-9.69e-06
-20.1719	1.274e-05	-1.198e-05
-20.1389	1.373e-05	-1.237e-05
-20.1049	1.271e-05	-1.076e-05
-20.0719	1.029e-05	-8.04e-06
-20.0379	7.39e-06	-5.26e-06
-20.0049	4.73e-06	-3.1e-06
-19.9709	2.86e-06	-1.86e-06
-19.9379	2.14e-06	-1.66e-06
-19.9049	2.8e-06	-2.62e-06
-19.8709	4.72e-06	-4.63e-06
-19.8379	7.37e-06	-7.1e-06
-19.8039	9.87e-06	-9.11e-06
-19.7709	1.143e-05	-9.85e-06
-19.7369	1.172e-05	-9.21e-06
-19.7039	1.086e-05	-7.68e-06
-19.6709	9.06e-06	-5.77e-06
-19.6369	6.76e-06	-3.95e-06
-19.6039	4.62e-06	-2.51e-06
-19.5699	3.45e-06	-1.75e-06
-19.5369	3.74e-06	-1.74e-06
-19.5039	5.66e-06	-2.51e-06
-19.4699	9.42e-06	-4.06e-06
-19.4369	1.575e-05	-6.63e-06
-19.4029	2.566e-05	-1.06e-05
-19.3699	3.858e-05	-1.57e-05
-19.3359	5.071e-05	-2.039e-05
-19.3029	5.646e-05	-2.246e-05
-19.2699	5.349e-05	-2.104e-05
-19.2359	4.682e-05	-1.805e-05
-19.2029	4.998e-05	-1.846e-05
-19.1689	8.46e-05	-2.966e-05
-19.1359	0.00017636	-5.988e-05
-19.1029	0.00033872	-0.00011251
-19.0689	0.00054469	-0.00017736
-19.0359	0.00071913	-0.00022964
-19.0019	0.00078164	-0.00024408
-18.9689	0.00071106	-0.00021594
-18.9349	0.00056391	-0.00016462
-18.9019	0.00042444	-0.0001163
-18.8689	0.00034664	-8.599e-05
-18.8349	0.00034278	-7.488e-05
-18.8019	0.00040626	-7.806e-05
-18.7679	0.00052721	-9.008e-05
-18.7349	0.00069533	-0.00010609
-18.7019	0.0009087	-0.00012167
-18.6679	0.00121	-0.00013452
-18.6349	0.00179	-0.00014613
-18.6009	0.00322	-0.0001608
-18.5679	0.00713	-0.00018164
-18.5339	0.01717	-0.00020739
-18.5009	0.03932	-0.00023553
-18.4679	0.07867	-0.00026977
-18.4339	0.13221	-0.00032093
-18.4009	0.18343	-0.00040146
-18.3669	0.20867	-0.00052013
-18.3339	0.19471	-0.00067747
-18.3009	0.14964	-0.00086304
-18.2669	0.09587	-0.00106
-18.2339	0.05244	-0.00124
-18.1999	0.02559	-0.00142
-18.1669	0.01197	-0.0017
-18.1329	0.00584	-0.00232
-18.0999	0.00319	-0.00381
-18.0669	0.00205	-0.00739
-18.0329	0.00156	-0.01587
-17.9999	0.00133	-0.03445
-17.9659	0.00117	-0.06915
-17.9329	0.00099602	-0.12083
-17.8999	0.00081799	-0.17781
-17.8659	0.00064557	-0.21668
-17.8329	0.00048716	-0.21696
-17.7989	0.0003524	-0.17771
-17.7659	0.0002495	-0.11911
-17.7319	0.00017964	-0.06551
-17.6989	0.00013738	-0.02988
-17.6659	0.00011584	-0.01166
-17.6319	0.00010844	-0.00424
-17.5989	0.00010998	-0.00176
-17.5649	0.00011723	-0.00104
-17.5319	0.00012733	-0.00084693
-17.4989	0.00013614	-0.0007796
-17.4649	0.00014008	-0.00072804
-17.4319	0.00013915	-0.00066669
-17.3979	0.00013568	-0.00060124
-17.3649	0.00013032	-0.00053746
-17.3309	0.00012165	-0.00047135
-17.2979	0.00010959	-0.00040126
-17.2649	9.741e-05	-0.00033681
-17.2309	8.882e-05	-0.00028965
-17.1979	8.464e-05	-0.00026154
-17.1639	8.26e-05	-0.00024427
-17.1309	8.033e-05	-0.00022885
-17.0969	7.734e-05	-0.0002126
-17.0639	7.44e-05	-0.00019719
-17.0309	7.219e-05	-0.00018429
-16.9969	7.108e-05	-0.00017463
-16.9639	7.153e-05	-0.0001692
-16.9299	7.364e-05	-0.00016852
-16.8969	7.641e-05	-0.00017032
-16.8639	7.866e-05	-0.00017194
-16.8299	8.018e-05	-0.00017214
-16.7969	8.141e-05	-0.0001718
-16.7629	8.256e-05	-0.00017119
-16.7299	8.38e-05	-0.0001705
-16.6959	8.626e-05	-0.00017229
-16.6629	9.204e-05	-0.00018052
-16.6299	0.00010212	-0.0001971
-16.5959	0.00011441	-0.00021778
-16.5629	0.00012359	-0.00023224
-16.5289	0.00012364	-0.00022942
-16.4959	0.00011197	-0.00020514
-16.4629	9.159e-05	-0.00016543
-16.4289	6.939e-05	-0.0001233
-16.3959	5.197e-05	-9.037e-05
-16.3619	4.29e-05	-7.279e-05
-16.3289	4.282e-05	-7.113e-05
-16.2949	4.977e-05	-8.167e-05
-16.2619	5.937e-05	-9.673e-05
-16.2289	6.591e-05	-0.00010675
-16.1949	6.562e-05	-0.00010557
-16.1619	5.921e-05	-9.447e-05
-16.1279	5.077e-05	-8.023e-05
-16.0949	4.42e-05	-6.915e-05
-16.0619	4.054e-05	-6.287e-05
-16.0279	3.834e-05	-5.898e-05
-15.9949	3.59e-05	-5.465e-05
-15.9609	3.276e-05	-4.92e-05
-15.9279	2.99e-05	-4.414e-05
-15.8939	2.852e-05	-4.149e-05
-15.8609	2.937e-05	-4.239e-05
-15.8279	3.22e-05	-4.638e-05
-15.7939	3.553e-05	-5.113e-05
-15.7609	3.716e-05	-5.329e-05
-15.7269	3.563e-05	-5.075e-05
-15.6939	3.15e-05	-4.442e-05
-15.6609	2.69e-05	-3.75e-05
-15.6269	2.395e-05	-3.306e-05
-15.5939	2.343e-05	-3.21e-05
-15.5599	2.484e-05	-3.386e-05
-15.5269	2.746e-05	-3.723e-05
-15.4929	3.066e-05	-4.14e-05
-15.4599	3.359e-05	-4.522e-05
-15.4269	3.481e-05	-4.677e-05
-15.3929	3.321e-05	-4.441e-05
-15.3599	2.913e-05	-3.869e-05
-15.3259	2.443e-05	-3.216e-05
-15.2929	2.113e-05	-2.754e-05
-15.2599	2.008e-05	-2.599e-05
-15.2259	2.082e-05	-2.687e-05
-15.1929	2.208e-05	-2.84e-05
-15.1589	2.272e-05	-2.916e-05
-15.1259	2.23e-05	-2.856e-05
-15.0919	2.105e-05	-2.691e-05
-15.0589	1.951e-05	-2.494e-05
-15.0259	1.822e-05	-2.326e-05
-14.9919	1.737e-05	-2.213e-05
-14.9589	1.693e-05	-2.146e-05
-14.9249	1.686e-05	-2.124e-05
-14.8919	1.739e-05	-2.172e-05
-14.8579	1.868e-05	-2.319e-05
-14.8249	2.05e-05	-2.533e-05
-14.7919	2.218e-05	-2.726e-05
-14.7579	2.3e-05	-2.815e-05
-14.7249	2.278e-05	-2.78e-05
-14.6909	2.177e-05	-2.653e-05
-14.6579	2.039e-05	-2.484e-05
-14.6249	1.891e-05	-2.303e-05
-14.5909	1.744e-05	-2.121e-05
-14.5579	1.61e-05	-1.95e-05
-14.5239	1.509e-05	-1.823e-05
-14.4909	1.47e-05	-1.776e-05
-14.4569	1.509e-05	-1.826e-05
-14.4239	1.589e-05	-1.933e-05
-14.3909	1.667e-05	-2.032e-05
-14.3569	1.709e-05	-2.087e-05
-14.3239	1.73e-05	-2.114e-05
-14.2899	1.773e-05	-2.166e-05
-14.2569	1.877e-05	-2.29e-05
-14.2239	2.042e-05	-2.487e-05
-14.1899	2.223e-05	-2.691e-05
-14.1569	2.334e-05	-2.808e-05
-14.1229	2.309e-05	-2.76e-05
-14.0899	2.147e-05	-2.552e-05
-14.0559	1.947e-05	-2.309e-05
-14.0229	1.86e-05	-2.212e-05
-13.9899	1.967e-05	-2.353e-05
-13.9559	2.195e-05	-2.63e-05
-13.9229	2.363e-05	-2.829e-05
-13.8889	2.351e-05	-2.81e-05
-13.8559	2.2e-05	-2.634e-05
-13.8229	2.048e-05	-2.463e-05
-13.7889	1.98e-05	-2.394e-05
-13.7559	1.958e-05	-2.37e-05
-13.7219	1.894e-05	-2.286e-05
-13.6889	1.781e-05	-2.14e-05
-13.6549	1.708e-05	-2.033e-05
-13.6219	1.735e-05	-2.042e-05
-13.5889	1.851e-05	-2.148e-05
-13.5549	1.983e-05	-2.27e-05
-13.5219	2.055e-05	-2.329e-05
-13.4879	2.024e-05	-2.278e-05
-13.4549	1.904e-05	-2.136e-05
-13.4219	1.771e-05	-1.973e-05
-13.3879	1.722e-05	-1.895e-05
-13.3549	1.815e-05	-1.968e-05
-13.3209	2.022e-05	-2.17e-05
-13.2879	2.231e-05	-2.387e-05
-13.2539	2.34e-05	-2.506e-05
-13.2209	2.317e-05	-2.489e-05
-13.1879	2.227e-05	-2.399e-05
-13.1539	2.17e-05	-2.346e-05
-13.1209	2.224e-05	-2.414e-05
-13.0869	2.392e-05	-2.605e-05
-13.0539	2.616e-05	-2.854e-05
-13.0209	2.845e-05	-3.116e-05
-12.9869	3.084e-05	-3.394e-05
-12.9539	3.367e-05	-3.727e-05
-12.9199	3.713e-05	-4.135e-05
-12.8869	4.092e-05	-4.576e-05
-12.8529	4.436e-05	-4.971e-05
-12.8199	4.659e-05	-5.22e-05
-12.7869	4.702e-05	-5.26e-05
-12.7529	4.569e-05	-5.095e-05
-12.7199	4.376e-05	-4.859e-05
-12.6859	4.319e-05	-4.781e-05
-12.6529	4.546e-05	-5.025e-05
-12.6199	4.997e-05	-5.52e-05
-12.5859	5.41e-05	-5.976e-05
-12.5529	5.52e-05	-6.093e-05
-12.5189	5.294e-05	-5.842e-05
-12.4859	4.959e-05	-5.481e-05
-12.4519	4.806e-05	-5.322e-05
-12.4189	4.927e-05	-5.462e-05
-12.3859	5.178e-05	-5.729e-05
-12.3519	5.314e-05	-5.856e-05
-12.3189	5.205e-05	-5.705e-05
-12.2849	4.912e-05	-5.357e-05
-12.2519	4.617e-05	-5.016e-05
-12.2179	4.47e-05	-4.848e-05
-12.1849	4.491e-05	-4.871e-05
-12.1519	4.583e-05	-4.97e-05
-12.1179	4.615e-05	-5.006e-05
-12.0849	4.519e-05	-4.9e-05
-12.0509	4.293e-05	-4.649e-05
-12.0179	3.971e-05	-4.291e-05
-11.9849	3.624e-05	-3.903e-05
-11.9509	3.383e-05	-3.635e-05
-11.9179	3.391e-05	-3.642e-05
-11.8839	3.671e-05	-3.946e-05
-11.8509	4.076e-05	-4.376e-05
-11.8169	4.353e-05	-4.661e-05
-11.7839	4.344e-05	-4.635e-05
-11.7509	4.086e-05	-4.343e-05
-11.7169	3.761e-05	-3.989e-05
-11.6839	3.544e-05	-3.757e-05
-11.6499	3.485e-05	-3.699e-05
-11.6169	3.53e-05	-3.751e-05
-11.5839	3.611e-05	-3.833e-05
-11.5499	3.707e-05	-3.925e-05
-11.5169	3.818e-05	-4.029e-05
-11.4829	3.898e-05	-4.103e-05
-11.4499	3.888e-05	-4.083e-05
-11.4159	3.785e-05	-3.968e-05
-11.3829	3.64e-05	-3.811e-05
-11.3499	3.493e-05	-3.654e-05
-11.3159	3.36e-05	-3.517e-05
-11.2829	3.288e-05	-3.446e-05
-11.2489	3.335e-05	-3.504e-05
-11.2159	3.484e-05	-3.667e-05
-11.1829	3.589e-05	-3.771e-05
-11.1489	3.485e-05	-3.646e-05
-11.1159	3.174e-05	-3.306e-05
-11.0819	2.847e-05	-2.957e-05
-11.0489	2.737e-05	-2.842e-05
-11.0149	2.968e-05	-3.091e-05
-10.9819	3.525e-05	-3.675e-05
-10.9489	4.268e-05	-4.448e-05
-10.9149	5.015e-05	-5.226e-05
-10.8819	5.686e-05	-5.923e-05
-10.8479	6.351e-05	-6.622e-05
-10.8149	7.13e-05	-7.444e-05
-10.7819	7.995e-05	-8.348e-05
-10.7479	8.771e-05	-9.138e-05
-10.7149	9.348e-05	-9.705e-05
-10.6809	9.847e-05	-0.00010186
-10.6479	0.00010471	-0.00010798
-10.6139	0.0001125	-0.00011572
-10.5809	0.0001205	-0.00012366
-10.5479	0.00012785	-0.00013098
-10.5139	0.00013476	-0.00013799
-10.4809	0.00014094	-0.00014435
-10.4469	0.00014498	-0.00014846
-10.4139	0.00014567	-0.00014906
-10.3809	0.0001433	-0.00014641
-10.3469	0.00013954	-0.00014243
-10.3139	0.00013732	-0.00014017
-10.2799	0.00013986	-0.00014293
-10.2469	0.00014856	-0.00015205
-10.2129	0.00016113	-0.00016501
-10.1799	0.00017205	-0.00017594
-10.1469	0.0001753	-0.00017876
-10.1129	0.00016888	-0.00017153
-10.0799	0.00015744	-0.00015934
-10.0459	0.00014981	-0.00015128
-10.0129	0.00015189	-0.00015334
-9.9789	0.00016197	-0.00016345
-9.9459	0.00017211	-0.00017336
-9.9129	0.0001747	-0.00017537
-9.8789	0.000168	-0.00016795
-9.8459	0.0001571	-0.00015643
-9.8119	0.00014968	-0.00014857
-9.7789	0.00015059	-0.00014909
-9.7459	0.00015979	-0.00015794
-9.7119	0.00017465	-0.00017258
-9.6789	0.00019343	-0.00019132
-9.6449	0.00021602	-0.00021392
-9.6119	0.00024156	-0.00023943
-9.5779	0.00026678	-0.00026443
-9.5449	0.00028704	-0.00028454
-9.5119	0.00029946	-0.00029687
-9.4779	0.00030393	-0.00030092
-9.4449	0.00029972	-0.00029636
-9.4109	0.00028576	-0.00028172
-9.3779	0.00026223	-0.00025775
-9.3449	0.00023553	-0.00023099
-9.3109	0.00021528	-0.00021092
-9.2779	0.00020636	-0.0002024
-9.2439	0.00020529	-0.00020144
-9.2109	0.00020458	-0.00020077
-9.1769	0.00020038	-0.00019641
-9.1439	0.00019416	-0.00018961
-9.1109	0.00019052	-0.00018495
-9.0769	0.00019441	-0.00018753
-9.0439	0.0002099	-0.00020179
-9.0099	0.00023884	-0.00022933
-8.9769	0.00028067	-0.00026984
-8.9439	0.00033359	-0.00032139
-8.9099	0.00039404	-0.00037998
-8.8769	0.00045354	-0.00043779
-8.8429	0.00049883	-0.00048155
-8.8099	0.00051846	-0.0005
-8.7759	0.00051396	-0.00049432
-8.7429	0.00050423	-0.00048301
-8.7099	0.0005135	-0.0004896
-8.6759	0.00055205	-0.00052428
-8.6429	0.00060915	-0.00057707
-8.6089	0.00066541	-0.00062948
-8.5759	0.00070739	-0.00066905
-8.5429	0.0007319	-0.00069205
-8.5089	0.00073801	-0.00069706
-8.4759	0.00072416	-0.0006821
-8.4419	0.00069556	-0.00065157
-8.4089	0.00066827	-0.000621
-8.3749	0.00066004	-0.00060774
-8.3419	0.00067377	-0.00061579
-8.3089	0.00069284	-0.00063027
-8.2749	0.00069723	-0.00063293
-8.2419	0.00068695	-0.00062277
-8.2079	0.00068726	-0.00062222
-8.1749	0.00072789	-0.00065809
-8.1419	0.00081532	-0.00073575
-8.1079	0.00092654	-0.00083521
-8.0749	0.00104	-0.00093656
-8.0409	0.00116	-0.00106
-8.0079	0.00135	-0.00126
-7.9739	0.00173	-0.00164
-7.9409	0.00236	-0.00227
-7.9079	0.00327	-0.00312
-7.8739	0.0043	-0.00401
-7.8409	0.00524	-0.00475
-7.8069	0.00606	-0.00534
-7.7739	0.00696	-0.006
-7.7409	0.00813	-0.0069
-7.7069	0.00941	-0.00786
-7.6739	0.0103	-0.00845
-7.6399	0.01039	-0.00837
-7.6069	0.00977	-0.00775
-7.5729	0.00893	-0.00697
-7.5399	0.00834	-0.00644
-7.5069	0.00819	-0.00626
-7.4729	0.00833	-0.00633
-7.4399	0.00857	-0.00649
-7.4059	0.00882	-0.00667
-7.3729	0.00925	-0.00697
-7.3389	0.01012	-0.0075
-7.3059	0.01163	-0.00834
-7.2729	0.01369	-0.00941
-7.2389	0.01609	-0.01058
-7.2059	0.01867	-0.01179
-7.1719	0.02149	-0.01312
-7.1389	0.02472	-0.01464
-7.1059	0.0286	-0.01642
-7.0719	0.03328	-0.01843
-7.0389	0.03885	-0.02057
-7.0049	0.04554	-0.02284
-6.9719	0.05407	-0.02546
-6.9379	0.06557	-0.02876
-6.9049	0.08117	-0.03285
-6.8719	0.10194	-0.03744
-6.8379	0.13048	-0.04217
-6.8049	0.17365	-0.047
-6.7709	0.24411	-0.05234
-6.7379	0.35782	-0.05937
-6.7049	0.52149	-0.071
-6.6709	0.71442	-0.09321
-6.6379	0.88024	-0.13603
-6.6039	0.95089	-0.21252
-6.5709	0.89202	-0.33498
-6.5369	0.72943	-0.50553
-6.5039	0.52882	-0.7034
-6.4709	0.34966	-0.87766
-6.4369	0.2193	-0.96204
-6.4039	0.13683	-0.91741
-6.3699	0.08997	-0.7631
-6.3369	0.06544	-0.56385
-6.3039	0.0529	-0.38377
-6.2699	0.04574	-0.25257
-6.2369	0.04075	-0.1685
-6.2029	0.03676	-0.11715
-6.1699	0.03339	-0.08539
-6.1359	0.0303	-0.06467
-6.1029	0.02717	-0.05013
-6.0699	0.02388	-0.03934
-6.0359	0.02073	-0.03134
-6.0029	0.01816	-0.0257
-5.9689	0.01647	-0.02195
-5.9359	0.01553	-0.0195
-5.9029	0.01504	-0.01781
-5.8689	0.01476	-0.0166
-5.8359	0.01459	-0.01578
-5.8019	0.01462	-0.01534
-5.7689	0.01498	-0.01521
-5.7349	0.01577	-0.01531
-5.7019	0.01711	-0.01563
-5.6689	0.01927	-0.01626
-5.6349	0.02259	-0.01744
-5.6019	0.02698	-0.01917
-5.5679	0.03151	-0.02101
-5.5349	0.03491	-0.02233
-5.5019	0.03669	-0.02286
-5.4679	0.0376	-0.02302
-5.4349	0.03893	-0.02347
-5.4009	0.04158	-0.02472
-5.3679	0.04619	-0.02707
-5.3339	0.05346	-0.03081
-5.3009	0.06386	-0.036
-5.2679	0.07673	-0.04198
-5.2339	0.09018	-0.04754
-5.2009	0.1025	-0.05162
-5.1669	0.11437	-0.05448
-5.1339	0.13043	-0.05783
-5.0999	0.1588	-0.06395
-5.0669	0.20964	-0.07432
-5.0339	0.29499	-0.09
-4.9999	0.42907	-0.1137
-4.9669	0.62414	-0.15173
-4.9329	0.88265	-0.21471
-4.8999	1.18666	-0.31827
-4.8669	1.4879	-0.4825
-4.8329	1.7108	-0.7252
-4.7999	1.7842	-1.04782
-4.7659	1.6864	-1.4188
-4.7329	1.4596	-1.7647
-4.6989	1.1779	-1.9812
-4.6659	0.90526	-1.9779
-4.6329	0.68171	-1.7397
-4.5989	0.52627	-1.34956
-4.5659	0.44359	-0.9403
-4.5319	0.42571	-0.61273
-4.4989	0.45357	-0.3944
-4.4659	0.50172	-0.26093
-4.4319	0.54082	-0.17886
-4.3989	0.54504	-0.12892
-4.3649	0.50379	-0.10385
-4.3319	0.4298	-0.099
-4.2979	0.34919	-0.10869
-4.2649	0.28273	-0.12856
-4.2319	0.23559	-0.15945
-4.1979	0.20117	-0.2076
-4.1649	0.17247	-0.27787
-4.1309	0.14873	-0.36224
-4.0979	0.13502	-0.43505
-4.0649	0.13715	-0.46666
-4.0309	0.15617	-0.44668
-3.9979	0.18633	-0.39216
-3.9639	0.21714	-0.33097
-3.9309	0.23842	-0.28002
-3.8969	0.24484	-0.24007
-3.8639	0.23834	-0.20511
-3.8309	0.22565	-0.17257
-3.7969	0.21317	-0.14525
-3.7639	0.20265	-0.12712
-3.7299	0.19146	-0.11965
-3.6969	0.17651	-0.12126
-3.6639	0.15873	-0.12828
-3.6299	0.14266	-0.13609
-3.5969	0.1318	-0.14127
-3.5629	0.12506	-0.14373
-3.5299	0.11933	-0.14644
-3.4959	0.11406	-0.15323
-3.4629	0.11121	-0.16712
-3.4299	0.11148	-0.19048
-3.3959	0.11222	-0.22463
-3.3629	0.11005	-0.26761
-3.3289	0.10444	-0.31077
-3.2959	0.09796	-0.34078
-3.2629	0.09377	-0.34702
-3.2289	0.09324	-0.33057
-3.1959	0.09606	-0.30235
-3.1619	0.10088	-0.27585
-3.1289	0.10549	-0.26027
-3.0949	0.1069	-0.2575
-3.0619	0.10303	-0.26053
-3.0289	0.09549	-0.25672
-2.9949	0.08989	-0.2381
-2.9619	0.09242	-0.2089
-2.9279	0.10523	-0.18299
-2.8949	0.12444	-0.17193
-2.8619	0.14198	-0.17632
-2.8279	0.1507	-0.18643
-2.7949	0.14987	-0.19023
-2.7609	0.14598	-0.18187
-2.7279	0.14758	-0.16513
-2.6939	0.15865	-0.14907
-2.6609	0.17627	-0.14073
-2.6279	0.19348	-0.14141
-2.5939	0.20409	-0.1478
-2.5609	0.20592	-0.15559
-2.5269	0.20116	-0.16196
-2.4939	0.19394	-0.16623
-2.4599	0.18716	-0.16961
-2.4269	0.18073	-0.17405
-2.3939	0.17235	-0.18044
-2.3599	0.16043	-0.18705
-2.3269	0.14655	-0.19039
-2.2929	0.13473	-0.18799
-2.2599	0.12779	-0.18008
-2.2269	0.1253	-0.16833
-2.1929	0.1244	-0.15426
-2.1599	0.1222	-0.13863
-2.1259	0.11733	-0.12167
-2.0929	0.11164	-0.10402
-2.0589	0.11056	-0.088
-2.0259	0.12075	-0.07676
-1.9929	0.14566	-0.07167
-1.9589	0.18287	-0.07078
-1.9259	0.22563	-0.07077
-1.8919	0.26812	-0.06955
-1.8589	0.31022	-0.06679
-1.8259	0.3589	-0.06329
-1.7919	0.42471	-0.06096
-1.7589	0.51432	-0.06259
-1.7249	0.62023	-0.07017
-1.6919	0.72047	-0.08346
-1.6579	0.79386	-0.10117
-1.6249	0.85	-0.12278
-1.5919	0.9464	-0.14806
-1.5579	1.16505	-0.17493
-1.5249	1.55115	-0.20158
-1.4909	2.05699	-0.23297
-1.4579	2.5446	-0.28699
-1.4249	2.8549	-0.40254
-1.3909	2.8993	-0.65237
-1.3579	2.7256	-1.13745
-1.3239	2.5342	-1.9177
-1.2909	2.6214	-2.89603
-1.2569	3.1828	-3.7835
-1.2239	4.073	-4.2646
-1.1909	4.7896	-4.2529
-1.1569	4.8247	-3.9859
-1.1239	4.1092	-3.8398
-1.0899	3.0958	-4.0155
-1.0569	2.3835	-4.3667
-1.0239	2.2582	-4.5201
-0.9899	2.5486	-4.2107
-0.9569	2.8311	-3.5307
-0.9229	2.77524	-2.8882
-0.8899	2.35645	-2.6778
-0.8559	1.80551	-2.9603
-0.8229	1.37713	-3.3928
-0.7899	1.17444	-3.4938
-0.7559	1.12999	-3.02901
-0.7229	1.11234	-2.17754
-0.6889	1.04348	-1.32391
-0.6559	0.93447	-0.7532
-0.6229	0.84353	-0.51379
-0.5889	0.8218	-0.49631
-0.5559	0.889	-0.55788
-0.5219	1.02818	-0.59621
-0.4889	1.18278	-0.56633
-0.4549	1.26537	-0.47254
-0.4219	1.20404	-0.34573
-0.3889	0.99581	-0.223
-0.3549	0.71398	-0.12977
-0.3219	0.45275	-0.07355
-0.2879	0.26545	-0.04758
-0.2549	0.15383	-0.0399
-0.2219	0.09433	-0.04054
-0.1879	0.0641	-0.04382
-0.1549	0.04883	-0.04744
-0.1209	0.04038	-0.05093
-0.0879	0.03402	-0.05428
-0.0539	0.02799	-0.05687
-0.0209	0.02316	-0.05804
0.0121	0.02141	-0.06113
0.0461	0.02353	-0.07896
0.0791	0.02851	-0.1361
0.1131	0.03413	-0.26221
0.1461	0.03823	-0.47181
0.1801	0.03993	-0.73533
0.2131	0.03994	-0.96878
0.2461	0.03943	-1.07113
0.2801	0.039	-0.99544
0.3131	0.03929	-0.78272
0.3471	0.04201	-0.52938
0.3801	0.04908	-0.32034
0.4131	0.06062	-0.19034
0.4471	0.07434	-0.12938
0.4801	0.08779	-0.1076
0.5141	0.1006	-0.09777
0.5471	0.1128	-0.08727
0.5811	0.12161	-0.07831
0.6141	0.12201	-0.07938
0.6471	0.11147	-0.09542
0.6811	0.09278	-0.1251
0.7141	0.07143	-0.1646
0.7481	0.05149	-0.2091
0.7811	0.03473	-0.24807
0.8141	0.02175	-0.26429
0.8481	0.01277	-0.24516
0.8811	0.00745	-0.19505
0.9151	0.0048	-0.13392
0.9481	0.00367	-0.08153
0.9821	0.00317	-0.04649
1.0151	0.00289	-0.0269
1.0481	0.00273	-0.01733
1.0821	0.00271	-0.01323
1.1151	0.00282	-0.01185
1.1491	0.00299	-0.01163
1.1821	0.00318	-0.01165
1.2151	0.00336	-0.01138
1.2491	0.00346	-0.01049
1.2821	0.00344	-0.00907
1.3161	0.00335	-0.00752
1.3491	0.00328	-0.00627
1.3831	0.00326	-0.00539
1.4161	0.00321	-0.00475
1.4491	0.00306	-0.00424
1.4831	0.00283	-0.00387
1.5161	0.00254	-0.00367
1.5501	0.00224	-0.00358
1.5831	0.00198	-0.00353
1.6161	0.00178	-0.00343
1.6501	0.00166	-0.00324
1.6831	0.00158	-0.00295
1.7171	0.00147	-0.00256
1.7501	0.00134	-0.00216
1.7841	0.00121	-0.00184
1.8171	0.00116	-0.0017
1.8501	0.0012	-0.00173
1.8841	0.00131	-0.00184
1.9171	0.00142	-0.00194
1.9511	0.00149	-0.00197
1.9841	0.00152	-0.00194
2.0171	0.00154	-0.00191
2.0511	0.00157	-0.00189
2.0841	0.00159	-0.00188
2.1181	0.00159	-0.00184
2.1511	0.00157	-0.00177
2.1851	0.00156	-0.00171
2.2181	0.00156	-0.00167
2.2511	0.00159	-0.00166
2.2851	0.00164	-0.00167
2.3181	0.00172	-0.0017
2.3521	0.00184	-0.00175
2.3851	0.00203	-0.00187
2.4191	0.0023	-0.00205
2.4521	0.00266	-0.0023
2.4851	0.00311	-0.0026
2.5191	0.00374	-0.00298
2.5521	0.00478	-0.00355
2.5861	0.00661	-0.00452
2.6191	0.00984	-0.0061
2.6521	0.01578	-0.00845
2.6861	0.02787	-0.01161
2.7191	0.0553	-0.01599
2.7531	0.11761	-0.02419
2.7861	0.24249	-0.04489
2.8201	0.4443	-0.09734
2.8531	0.68949	-0.20909
2.8861	0.88575	-0.39751
2.9201	0.93486	-0.63866
2.9531	0.81082	-0.85249
2.9871	0.58121	-0.93959
3.0201	0.34881	-0.85388
3.0531	0.17943	-0.64088
3.0871	0.08245	-0.39928
3.1201	0.03644	-0.20951
3.1541	0.01751	-0.09608
3.1871	0.0107	-0.04251
3.2211	0.00905	-0.0225
3.2541	0.00982	-0.01748
3.2871	0.01182	-0.01817
3.3211	0.01434	-0.02066
3.3541	0.01694	-0.02344
3.3881	0.01943	-0.02604
3.4211	0.02167	-0.02838
3.4541	0.02353	-0.03027
3.4881	0.02485	-0.03153
3.5211	0.0256	-0.03206
3.5551	0.02588	-0.03195
3.5881	0.02587	-0.03141
3.6221	0.02569	-0.03068
3.6551	0.0254	-0.02989
3.6881	0.02491	-0.02899
3.7221	0.02409	-0.02776
3.7551	0.02295	-0.0262
3.7891	0.02178	-0.02463
3.8221	0.02092	-0.02342
3.8551	0.02038	-0.0226
3.8891	0.01991	-0.02186
3.9221	0.01935	-0.02102
3.9561	0.01884	-0.02023
3.9891	0.0186	-0.01976
4.0231	0.01878	-0.01973
4.0561	0.01938	-0.02011
4.0891	0.02041	-0.02087
4.1231	0.0218	-0.02194
4.1561	0.02335	-0.02317
4.1901	0.0249	-0.02444
4.2231	0.02647	-0.02583
4.2561	0.0281	-0.02741
4.2901	0.02969	-0.02904
4.3231	0.03096	-0.03041
4.3571	0.03182	-0.03141
4.3901	0.03239	-0.03225
4.4241	0.03292	-0.03321
4.4571	0.03364	-0.0344
4.4901	0.03466	-0.03576
4.5241	0.03581	-0.03707
4.5571	0.03685	-0.03814
4.5911	0.03784	-0.03902
4.6241	0.03918	-0.04003
4.6571	0.04103	-0.04133
4.6911	0.04302	-0.04265
4.7241	0.04433	-0.04345
4.7581	0.04449	-0.04341
4.7911	0.04388	-0.04285
4.8251	0.04343	-0.04249
4.8581	0.04407	-0.04297
4.8911	0.04622	-0.0446
4.9251	0.04964	-0.04731
4.9581	0.05378	-0.05077
4.9921	0.05788	-0.05444
5.0251	0.06104	-0.05754
5.0591	0.06263	-0.05937
5.0921	0.06268	-0.05978
5.1251	0.06219	-0.05952
5.1591	0.06254	-0.0599
5.1921	0.06435	-0.06161
5.2261	0.0668	-0.06406
5.2591	0.06838	-0.0659
5.2921	0.06843	-0.06629
5.3261	0.06765	-0.06574
5.3591	0.06711	-0.06533
5.3931	0.06725	-0.06558
5.4261	0.06771	-0.06619
5.4601	0.06805	-0.06671
5.4931	0.06809	-0.06684
5.5261	0.06783	-0.06652
5.5601	0.06757	-0.06607
5.5931	0.0678	-0.06601
5.6271	0.06873	-0.0667
5.6601	0.06993	-0.06792
5.6931	0.07064	-0.06891
5.7271	0.07052	-0.0692
5.7601	0.07018	-0.06915
5.7941	0.07045	-0.0695
5.8271	0.07151	-0.07057
5.8611	0.07268	-0.07186
5.8941	0.07327	-0.07272
5.9271	0.07332	-0.07305
5.9611	0.07328	-0.07326
5.9941	0.07331	-0.07349
6.0281	0.07294	-0.0734
6.0611	0.07192	-0.07266
6.0941	0.07051	-0.07152
6.1281	0.06917	-0.07044
6.1611	0.06788	-0.06947
6.1951	0.06616	-0.06808
6.2281	0.06355	-0.06582
6.2621	0.0601	-0.06274
6.2951	0.05613	-0.05921
6.3281	0.05189	-0.05536
6.3621	0.04734	-0.05078
6.3951	0.04225	-0.04482
6.4291	0.03638	-0.03735
6.4621	0.02974	-0.02891
6.4951	0.02265	-0.02049
6.5291	0.01582	-0.01319
6.5621	0.01001	-0.00767
6.5961	0.00568	-0.00404
6.6291	0.00287	-0.00193
6.6631	0.00127	-0.00083698
6.6961	0.00048944	-0.00032343
6.7291	0.00016075	-0.00010901
6.7631	4.445e-05	-3.133e-05
6.7961	1.023e-05	-7.52e-06
6.8301	1.94e-06	-1.49e-06
6.8631	3e-07	-2.5e-07
6.8961	3e-08	-3e-08
6.9301	0	0
6.9631	0	0
6.9971	0	0
7.0301	0	0
7.0641	0	0
7.0971	0	0
7.1301	0	0
7.1641	0	0
7.1971	0	0
7.2311	0	0
7.2641	0	0
7.2981	0	0
7.3311	0	0
7.3641	0	0
7.3981	0	0
7.4311	0	0
7.4651	0	0
7.4981	0	0
7.5311	0	0
7.5651	0	0
7.5981	0	0
7.6321	0	0
7.6651	0	0
7.6991	0	0
7.7321	0	0
7.7651	0	0
7.7991	0	0
7.8321	0	0
7.8661	0	0
7.8991	0	0
7.9321	0	0

## Sheet: Fig.5e
809.1	2645.99	2646.01	2645.99	2645.99	2645.99	2645.99	2646.01	809.2	2865.69	2865.69	2865.69	2865.69	2865.69	2865.69	2865.69	805	2777.37	2805.06	2805.05	2805.05	2805.05	2805.05	2805.06
809	2651.46	2645.62	2645.6	2645.6	2645.6	2645.6	2645.62	809.1	2852.75	2865.11	2865.11	2865.11	2865.11	2865.11	2865.11	804.9	2838.06	2804.46	2804.45	2804.45	2804.45	2804.45	2804.46
808.9	2677.48	2645.24	2645.22	2645.22	2645.22	2645.22	2645.24	809	2851.71	2864.54	2864.53	2864.53	2864.53	2864.53	2864.54	804.8	2834.59	2803.86	2803.84	2803.84	2803.84	2803.84	2803.86
808.8	2647.91	2644.85	2644.83	2644.83	2644.83	2644.83	2644.85	808.9	2864.86	2863.96	2863.96	2863.96	2863.96	2863.96	2863.96	804.7	2834.49	2803.26	2803.24	2803.24	2803.24	2803.24	2803.26
808.7	2665.97	2644.47	2644.44	2644.44	2644.44	2644.44	2644.47	808.8	2823.51	2863.38	2863.38	2863.38	2863.38	2863.38	2863.38	804.6	2851.43	2802.66	2802.64	2802.64	2802.64	2802.64	2802.66
808.6	2691.86	2644.08	2644.05	2644.05	2644.05	2644.05	2644.08	808.7	2864.62	2862.8	2862.8	2862.8	2862.8	2862.8	2862.8	804.5	2787.33	2802.06	2802.04	2802.04	2802.04	2802.04	2802.06
808.5	2665.84	2643.7	2643.67	2643.67	2643.67	2643.67	2643.7	808.6	2874.83	2862.22	2862.22	2862.22	2862.22	2862.22	2862.22	804.4	2815.12	2801.46	2801.43	2801.43	2801.43	2801.43	2801.46
808.4	2612.81	2643.31	2643.28	2643.28	2643.28	2643.28	2643.31	808.5	2810.86	2861.65	2861.65	2861.65	2861.65	2861.65	2861.65	804.3	2825.49	2800.86	2800.83	2800.83	2800.83	2800.83	2800.86
808.3	2596.24	2642.93	2642.89	2642.89	2642.89	2642.89	2642.93	808.4	2827.34	2861.07	2861.07	2861.07	2861.07	2861.07	2861.07	804.2	2734.39	2800.26	2800.23	2800.23	2800.23	2800.23	2800.26
808.2	2621.89	2642.54	2642.5	2642.5	2642.5	2642.5	2642.54	808.3	2858.29	2860.49	2860.49	2860.49	2860.49	2860.49	2860.49	804.1	2810.78	2799.67	2799.63	2799.63	2799.63	2799.63	2799.67
808.1	2648.27	2642.16	2642.12	2642.12	2642.12	2642.12	2642.16	808.2	2864.58	2859.92	2859.91	2859.91	2859.91	2859.91	2859.92	804	2818.31	2799.07	2799.03	2799.03	2799.03	2799.03	2799.07
808	2627.61	2641.78	2641.73	2641.73	2641.73	2641.73	2641.78	808.1	2850.91	2859.34	2859.34	2859.34	2859.34	2859.34	2859.34	803.9	2792.12	2798.48	2798.43	2798.43	2798.43	2798.43	2798.48
807.9	2608.98	2641.39	2641.34	2641.34	2641.34	2641.34	2641.39	808	2863.9	2858.76	2858.76	2858.76	2858.76	2858.76	2858.76	803.8	2852.84	2797.88	2797.82	2797.82	2797.82	2797.82	2797.88
807.8	2641.21	2641.01	2640.95	2640.95	2640.95	2640.95	2641.01	807.9	2878.69	2858.18	2858.18	2858.18	2858.18	2858.18	2858.18	803.7	2823.25	2797.29	2797.22	2797.22	2797.22	2797.22	2797.29
807.7	2660.66	2640.63	2640.57	2640.57	2640.57	2640.57	2640.63	807.8	2867.63	2857.61	2857.6	2857.6	2857.6	2857.6	2857.61	803.6	2886.01	2796.7	2796.62	2796.62	2796.62	2796.62	2796.7
807.6	2610.32	2640.25	2640.18	2640.18	2640.18	2640.18	2640.25	807.7	2849.68	2857.03	2857.02	2857.02	2857.02	2857.02	2857.03	803.5	2822.21	2796.11	2796.02	2796.02	2796.02	2796.02	2796.11
807.5	2663.42	2639.87	2639.79	2639.79	2639.79	2639.79	2639.87	807.6	2846.21	2856.45	2856.45	2856.45	2856.45	2856.45	2856.45	803.4	2830.88	2795.52	2795.42	2795.42	2795.42	2795.42	2795.52
807.4	2664.42	2639.49	2639.4	2639.4	2639.4	2639.4	2639.49	807.5	2833.57	2855.88	2855.87	2855.87	2855.87	2855.87	2855.88	803.3	2840.7	2794.94	2794.81	2794.81	2794.81	2794.82	2794.93
807.3	2625.64	2639.11	2639.02	2639.02	2639.02	2639.02	2639.11	807.4	2828.15	2855.3	2855.29	2855.29	2855.29	2855.29	2855.3	803.2	2850.45	2794.35	2794.21	2794.21	2794.21	2794.22	2794.35
807.2	2658.26	2638.73	2638.63	2638.63	2638.63	2638.63	2638.73	807.3	2889.06	2854.72	2854.71	2854.71	2854.71	2854.71	2854.72	803.1	2816.24	2793.77	2793.61	2793.61	2793.61	2793.61	2793.77
807.1	2673.85	2638.35	2638.24	2638.24	2638.24	2638.24	2638.35	807.2	2886.27	2854.15	2854.14	2854.14	2854.14	2854.14	2854.15	803	2801.75	2793.19	2793.01	2793.01	2793.01	2793.01	2793.19
807	2666.04	2637.97	2637.85	2637.85	2637.85	2637.85	2637.97	807.1	2823.5	2853.57	2853.56	2853.56	2853.56	2853.56	2853.57	802.9	2857.65	2792.61	2792.41	2792.41	2792.41	2792.41	2792.61
806.9	2646.71	2637.59	2637.47	2637.47	2637.47	2637.47	2637.59	807	2824.6	2852.99	2852.98	2852.98	2852.98	2852.98	2852.99	802.8	2863.58	2792.04	2791.8	2791.8	2791.8	2791.81	2792.04
806.8	2610.62	2637.22	2637.08	2637.08	2637.08	2637.08	2637.22	806.9	2860.8	2852.42	2852.4	2852.4	2852.4	2852.4	2852.42	802.7	2882.06	2791.47	2791.2	2791.2	2791.2	2791.21	2791.47
806.7	2622.42	2636.84	2636.69	2636.69	2636.69	2636.69	2636.84	806.8	2861.01	2851.84	2851.82	2851.82	2851.82	2851.82	2851.84	802.6	2833.51	2790.91	2790.6	2790.6	2790.6	2790.61	2790.9
806.6	2667.71	2636.47	2636.3	2636.3	2636.3	2636.3	2636.47	806.7	2879.75	2851.27	2851.25	2851.25	2851.25	2851.25	2851.27	802.5	2835.87	2790.35	2790	2790	2790	2790.01	2790.34
806.5	2695.54	2636.1	2635.92	2635.92	2635.92	2635.92	2636.1	806.6	2932.61	2850.69	2850.67	2850.67	2850.67	2850.67	2850.69	802.4	2851.24	2789.8	2789.4	2789.4	2789.4	2789.41	2789.78
806.4	2663.22	2635.73	2635.53	2635.53	2635.53	2635.53	2635.73	806.5	2916.97	2850.12	2850.09	2850.09	2850.09	2850.09	2850.12	802.3	2878.88	2789.25	2788.8	2788.8	2788.8	2788.81	2789.23
806.3	2635.04	2635.36	2635.14	2635.14	2635.14	2635.14	2635.36	806.4	2902.71	2849.55	2849.51	2849.51	2849.51	2849.51	2849.55	802.2	2854.45	2788.71	2788.19	2788.19	2788.19	2788.21	2788.69
806.2	2636.04	2634.99	2634.76	2634.76	2634.76	2634.76	2634.99	806.3	2906.73	2848.97	2848.93	2848.93	2848.93	2848.94	2848.97	802.1	2844.94	2788.17	2787.59	2787.59	2787.59	2787.61	2788.15
806.1	2651.75	2634.62	2634.37	2634.37	2634.37	2634.37	2634.62	806.2	2865.03	2848.4	2848.36	2848.36	2848.36	2848.36	2848.4	802	2804.76	2787.65	2786.99	2786.99	2786.99	2787.01	2787.62
806	2658.21	2634.26	2633.98	2633.98	2633.98	2633.98	2634.26	806.1	2840.98	2847.83	2847.78	2847.78	2847.78	2847.78	2847.83	801.9	2810.72	2787.13	2786.39	2786.39	2786.39	2786.42	2787.1
805.9	2645.76	2633.89	2633.59	2633.59	2633.59	2633.59	2633.89	806	2840.44	2847.25	2847.2	2847.2	2847.2	2847.2	2847.25	801.8	2885.51	2786.62	2785.78	2785.78	2785.78	2785.82	2786.59
805.8	2690.32	2633.53	2633.21	2633.21	2633.21	2633.21	2633.53	805.9	2823.23	2846.68	2846.62	2846.62	2846.62	2846.62	2846.68	801.7	2829.98	2786.13	2785.18	2785.18	2785.18	2785.23	2786.09
805.7	2701.55	2633.17	2632.82	2632.82	2632.82	2632.82	2633.17	805.8	2821.06	2846.11	2846.05	2846.05	2846.05	2846.05	2846.11	801.6	2843.51	2785.65	2784.58	2784.58	2784.58	2784.63	2785.6
805.6	2700.6	2632.81	2632.43	2632.43	2632.43	2632.43	2632.81	805.7	2843.94	2845.54	2845.47	2845.47	2845.47	2845.47	2845.54	801.5	2760.94	2785.18	2783.98	2783.98	2783.98	2784.04	2785.12
805.5	2684.34	2632.46	2632.04	2632.04	2632.04	2632.04	2632.46	805.6	2862.69	2844.97	2844.89	2844.89	2844.89	2844.89	2844.97	801.4	2769.46	2784.73	2783.38	2783.38	2783.38	2783.45	2784.66
805.4	2607.46	2632.1	2631.66	2631.66	2631.66	2631.66	2632.1	805.5	2887.01	2844.4	2844.31	2844.31	2844.31	2844.31	2844.4	801.3	2866.02	2784.29	2782.78	2782.78	2782.78	2782.86	2784.21
805.3	2575.46	2631.75	2631.27	2631.27	2631.27	2631.27	2631.75	805.4	2893.95	2843.84	2843.74	2843.74	2843.74	2843.74	2843.84	801.2	2796.53	2783.88	2782.17	2782.17	2782.17	2782.27	2783.78
805.2	2559.72	2631.41	2630.88	2630.88	2630.88	2630.88	2631.41	805.3	2894.42	2843.27	2843.16	2843.16	2843.16	2843.16	2843.27	801.1	2788.67	2783.49	2781.57	2781.57	2781.57	2781.69	2783.37
805.1	2592.92	2631.06	2630.49	2630.49	2630.49	2630.49	2631.06	805.2	2934.76	2842.71	2842.58	2842.58	2842.58	2842.58	2842.7	801	2827.68	2783.11	2780.97	2780.97	2780.97	2781.11	2782.98
805	2608.16	2630.72	2630.11	2630.11	2630.11	2630.11	2630.72	805.1	2918.81	2842.14	2842	2842	2842	2842	2842.14	800.9	2904.82	2782.77	2780.37	2780.37	2780.37	2780.53	2782.61
804.9	2650.32	2630.38	2629.72	2629.72	2629.72	2629.72	2630.38	805	2905.43	2841.58	2841.43	2841.43	2841.43	2841.43	2841.58	800.8	2867.47	2782.46	2779.77	2779.77	2779.77	2779.95	2782.27
804.8	2691.85	2630.05	2629.33	2629.33	2629.33	2629.33	2630.05	804.9	2909.15	2841.02	2840.85	2840.85	2840.85	2840.85	2841.02	800.7	2822.71	2782.18	2779.16	2779.16	2779.16	2779.38	2781.96
804.7	2738.04	2629.72	2628.94	2628.94	2628.94	2628.95	2629.72	804.8	2879.63	2840.46	2840.27	2840.27	2840.27	2840.27	2840.46	800.6	2804.24	2781.93	2778.56	2778.56	2778.56	2778.82	2781.68
804.6	2726.73	2629.39	2628.56	2628.56	2628.56	2628.56	2629.39	804.7	2869.99	2839.91	2839.69	2839.69	2839.69	2839.7	2839.9	800.5	2738.69	2781.72	2777.96	2777.96	2777.96	2778.26	2781.43
804.5	2683.3	2629.07	2628.17	2628.17	2628.17	2628.17	2629.07	804.6	2890.66	2839.35	2839.11	2839.11	2839.11	2839.12	2839.35	800.4	2799.68	2781.56	2777.36	2777.36	2777.36	2777.7	2781.22
804.4	2633.55	2628.75	2627.78	2627.78	2627.78	2627.78	2628.75	804.5	2908.97	2838.8	2838.54	2838.54	2838.54	2838.54	2838.8	800.3	2805.49	2781.45	2776.76	2776.76	2776.76	2777.16	2781.05
804.3	2678	2628.44	2627.39	2627.39	2627.39	2627.4	2628.44	804.4	2894.33	2838.25	2837.96	2837.96	2837.96	2837.97	2838.25	800.2	2834.64	2781.39	2776.16	2776.16	2776.16	2776.61	2780.93
804.2	2646.52	2628.14	2627.01	2627.01	2627.01	2627.01	2628.14	804.3	2876.04	2837.71	2837.38	2837.38	2837.38	2837.39	2837.7	800.1	2875.35	2781.39	2775.55	2775.55	2775.55	2776.09	2780.86
804.1	2574.62	2627.84	2626.62	2626.62	2626.62	2626.62	2627.83	804.2	2860.91	2837.16	2836.8	2836.8	2836.8	2836.81	2837.16	800	2879.94	2781.46	2774.95	2774.95	2774.95	2775.57	2780.84
804	2611.26	2627.54	2626.23	2626.23	2626.23	2626.23	2627.54	804.1	2847.79	2836.63	2836.22	2836.22	2836.22	2836.24	2836.61	799.9	2920.62	2781.59	2774.35	2774.35	2774.35	2775.06	2780.89
803.9	2623.57	2627.26	2625.84	2625.84	2625.84	2625.85	2627.25	804	2857.91	2836.09	2835.65	2835.65	2835.65	2835.66	2836.08	799.8	2871.45	2781.81	2773.75	2773.75	2773.75	2774.56	2781
803.8	2635.94	2626.97	2625.46	2625.46	2625.46	2625.46	2626.97	803.9	2843.19	2835.56	2835.07	2835.07	2835.07	2835.08	2835.55	799.7	2825.24	2782.12	2773.14	2773.14	2773.14	2774.08	2781.18
803.7	2666.37	2626.7	2625.07	2625.07	2625.07	2625.07	2626.7	803.8	2804.16	2835.03	2834.49	2834.49	2834.49	2834.51	2835.02	799.6	2867.12	2782.53	2772.54	2772.54	2772.54	2773.62	2781.45
803.6	2667.29	2626.44	2624.68	2624.68	2624.68	2624.69	2626.44	803.7	2809.58	2834.51	2833.91	2833.91	2833.91	2833.93	2834.49	799.5	2826.58	2783.04	2771.94	2771.94	2771.94	2773.17	2781.81
803.5	2637.57	2626.18	2624.3	2624.3	2624.3	2624.3	2626.18	803.6	2841.29	2834	2833.34	2833.34	2833.34	2833.36	2833.97	799.4	2800.22	2783.67	2771.34	2771.34	2771.34	2772.75	2782.26
803.4	2671.41	2625.94	2623.91	2623.91	2623.91	2623.91	2625.93	803.5	2843.14	2833.49	2832.76	2832.76	2832.76	2832.78	2833.46	799.3	2841.62	2784.44	2770.74	2770.74	2770.74	2772.35	2782.82
803.3	2736.78	2625.7	2623.52	2623.52	2623.52	2623.53	2625.7	803.4	2833.83	2832.98	2832.18	2832.18	2832.18	2832.21	2832.95	799.2	2870.53	2785.34	2770.14	2770.14	2770.14	2771.98	2783.5
803.2	2694.94	2625.48	2623.13	2623.13	2623.13	2623.14	2625.47	803.3	2851.67	2832.49	2831.6	2831.6	2831.6	2831.64	2832.45	799.1	2842.93	2786.41	2769.53	2769.53	2769.53	2771.63	2784.31
803.1	2644.19	2625.26	2622.75	2622.75	2622.75	2622.75	2625.26	803.2	2887.51	2832	2831.03	2831.03	2831.03	2831.07	2831.96	799	2850.72	2787.65	2768.93	2768.93	2768.93	2771.32	2785.26
803	2657.94	2625.06	2622.36	2622.36	2622.36	2622.37	2625.05	803.1	2902.82	2831.52	2830.45	2830.45	2830.45	2830.49	2831.47	798.9	2821.05	2789.08	2768.33	2768.33	2768.33	2771.05	2786.36
802.9	2653.81	2624.87	2621.97	2621.97	2621.97	2621.98	2624.86	803	2890.96	2831.04	2829.87	2829.87	2829.87	2829.92	2830.99	798.8	2854.71	2790.71	2767.73	2767.73	2767.73	2770.82	2787.62
802.8	2593.61	2624.7	2621.58	2621.58	2621.58	2621.6	2624.68	802.9	2854.93	2830.58	2829.29	2829.29	2829.29	2829.35	2830.52	798.7	2853.08	2792.56	2767.13	2767.13	2767.13	2770.64	2789.05
802.7	2552.89	2624.54	2621.2	2621.2	2621.2	2621.21	2624.52	802.8	2808.14	2830.13	2828.71	2828.71	2828.71	2828.78	2830.06	798.6	2875.9	2794.65	2766.52	2766.52	2766.52	2770.51	2790.67
802.6	2565.93	2624.39	2620.81	2620.81	2620.81	2620.83	2624.38	802.7	2816.2	2829.69	2828.14	2828.14	2828.14	2828.22	2829.61	798.5	2804.31	2796.99	2765.92	2765.92	2765.92	2770.43	2792.48
802.5	2610.96	2624.26	2620.42	2620.42	2620.42	2620.44	2624.24	802.6	2854.18	2829.27	2827.56	2827.56	2827.56	2827.65	2829.17	798.4	2765.89	2799.59	2765.32	2765.32	2765.32	2770.42	2794.49
802.4	2625.99	2624.16	2620.03	2620.03	2620.03	2620.06	2624.13	802.5	2865.11	2828.85	2826.98	2826.98	2826.98	2827.09	2828.75	798.3	2830.02	2802.47	2764.72	2764.72	2764.72	2770.49	2796.7
802.3	2642.37	2624.07	2619.65	2619.65	2619.65	2619.68	2624.04	802.4	2838.35	2828.46	2826.4	2826.4	2826.4	2826.53	2828.33	798.2	2817.92	2805.61	2764.12	2764.12	2764.12	2770.63	2799.1
802.2	2682.27	2624	2619.26	2619.26	2619.26	2619.29	2623.96	802.3	2901.94	2828.07	2825.82	2825.82	2825.82	2825.97	2827.93	798.1	2670.08	2809.03	2763.51	2763.51	2763.51	2770.87	2801.68
802.1	2653.83	2623.95	2618.87	2618.87	2618.87	2618.91	2623.91	802.2	2951.38	2827.71	2825.25	2825.25	2825.25	2825.41	2827.55	798	2825.26	2812.7	2762.91	2762.91	2762.91	2771.21	2804.41
802	2597.67	2623.93	2618.49	2618.49	2618.49	2618.53	2623.88	802.1	2893.61	2827.37	2824.67	2824.67	2824.67	2824.85	2827.18	797.9	2905.23	2816.6	2762.31	2762.31	2762.31	2771.66	2807.25
801.9	2591.15	2623.93	2618.1	2618.1	2618.1	2618.15	2623.87	802	2866.02	2827.04	2824.09	2824.09	2824.09	2824.3	2826.84	797.8	2867.01	2820.68	2761.71	2761.71	2761.71	2772.24	2810.15
801.8	2637.17	2623.95	2617.71	2617.71	2617.71	2617.78	2623.89	801.9	2828.49	2826.74	2823.51	2823.51	2823.51	2823.75	2826.51	797.7	2868.06	2824.89	2761.11	2761.11	2761.11	2772.95	2813.04
801.7	2638.92	2624.01	2617.32	2617.32	2617.32	2617.4	2623.93	801.8	2835.06	2826.47	2822.94	2822.94	2822.94	2823.2	2826.2	797.6	2877.87	2829.14	2760.51	2760.51	2760.51	2773.83	2815.81
801.6	2626.03	2624.1	2616.93	2616.93	2616.93	2617.03	2624.01	801.7	2885.63	2826.22	2822.36	2822.36	2822.36	2822.66	2825.91	797.5	2868.05	2833.34	2759.9	2759.9	2759.9	2774.88	2818.37
801.5	2612.41	2624.22	2616.55	2616.55	2616.55	2616.66	2624.11	801.6	2879.43	2826	2821.78	2821.78	2821.78	2822.12	2825.65	797.4	2881.08	2837.4	2759.3	2759.3	2759.3	2776.12	2820.59
801.4	2622.2	2624.38	2616.16	2616.16	2616.16	2616.29	2624.25	801.5	2828.5	2825.81	2821.2	2821.2	2821.2	2821.59	2825.42	797.3	2886.01	2841.22	2758.7	2758.7	2758.7	2777.58	2822.34
801.3	2654.59	2624.57	2615.77	2615.77	2615.77	2615.92	2624.43	801.4	2786.02	2825.65	2820.62	2820.62	2820.63	2821.07	2825.21	797.2	2866.62	2844.7	2758.1	2758.1	2758.1	2779.27	2823.52
801.2	2664.92	2624.81	2615.39	2615.39	2615.39	2615.56	2624.64	801.3	2797.07	2825.54	2820.05	2820.05	2820.05	2820.55	2825.04	797.1	2852.11	2847.77	2757.49	2757.49	2757.5	2781.24	2824.03
801.1	2697.89	2625.08	2615	2615	2615	2615.2	2624.88	801.2	2818.12	2825.46	2819.47	2819.47	2819.47	2820.03	2824.9	797	2862.72	2850.41	2756.89	2756.89	2756.89	2783.49	2823.81
801	2701.05	2625.4	2614.61	2614.61	2614.61	2614.84	2625.17	801.1	2811.72	2825.43	2818.89	2818.89	2818.89	2819.53	2824.79	796.9	2843.1	2852.6	2756.29	2756.29	2756.29	2786.07	2822.83
800.9	2652.28	2625.77	2614.22	2614.22	2614.22	2614.49	2625.5	801	2814.82	2825.44	2818.31	2818.31	2818.32	2819.03	2824.72	796.8	2878.43	2854.42	2755.69	2755.69	2755.69	2788.99	2821.11
800.8	2674.2	2626.19	2613.84	2613.84	2613.84	2614.15	2625.88	800.9	2839.83	2825.51	2817.74	2817.74	2817.74	2818.54	2824.7	796.7	2850.87	2855.94	2755.09	2755.09	2755.09	2792.3	2818.73
800.7	2698.44	2626.67	2613.45	2613.45	2613.45	2613.81	2626.31	800.8	2902.84	2825.63	2817.16	2817.16	2817.16	2818.06	2824.72	796.6	2818.38	2857.29	2754.49	2754.49	2754.49	2796.01	2815.77
800.6	2689.8	2627.2	2613.06	2613.06	2613.06	2613.48	2626.78	800.7	2899.4	2825.81	2816.58	2816.58	2816.58	2817.6	2824.79	796.5	2902.15	2858.6	2753.88	2753.88	2753.89	2800.14	2812.35
800.5	2661.01	2627.79	2612.67	2612.67	2612.67	2613.15	2627.31	800.6	2833.48	2826.06	2816	2816	2816.01	2817.14	2824.92	796.4	2904.3	2860.01	2753.28	2753.28	2753.28	2804.7	2808.59
800.4	2664.62	2628.44	2612.29	2612.29	2612.29	2612.84	2627.89	800.5	2832.17	2826.38	2815.43	2815.43	2815.43	2816.7	2825.1	796.3	2944.02	2861.64	2752.68	2752.68	2752.68	2809.71	2804.61
800.3	2683.18	2629.16	2611.9	2611.9	2611.9	2612.53	2628.52	800.4	2822.77	2826.77	2814.85	2814.85	2814.85	2816.28	2825.34	796.2	2956.68	2863.57	2752.08	2752.08	2752.08	2815.12	2800.52
800.2	2682.11	2629.94	2611.51	2611.51	2611.51	2612.24	2629.21	800.3	2789.58	2827.25	2814.27	2814.27	2814.27	2815.87	2825.65	796.1	2932.69	2865.84	2751.48	2751.48	2751.48	2820.9	2796.42
800.1	2668.05	2630.8	2611.12	2611.12	2611.12	2611.96	2629.96	800.2	2800.64	2827.82	2813.69	2813.69	2813.7	2815.48	2826.03	796	2902.71	2868.44	2750.87	2750.87	2750.88	2826.94	2792.37
800	2642.35	2631.72	2610.74	2610.74	2610.74	2611.69	2630.76	800.1	2779.67	2828.48	2813.11	2813.11	2813.12	2815.11	2826.48	795.9	2880.67	2871.28	2750.27	2750.27	2750.28	2833.12	2788.43
799.9	2636.12	2632.72	2610.35	2610.35	2610.35	2611.44	2631.62	800	2789.81	2829.25	2812.54	2812.54	2812.54	2814.76	2827.02	795.8	2889.49	2874.24	2749.67	2749.67	2749.67	2839.26	2784.65
799.8	2659.84	2633.79	2609.96	2609.96	2609.96	2611.21	2632.54	799.9	2844.09	2830.13	2811.96	2811.96	2811.96	2814.44	2827.64	795.7	2875.23	2877.09	2749.07	2749.07	2749.07	2845.11	2781.05
799.7	2617.09	2634.93	2609.57	2609.57	2609.57	2611	2633.5	799.8	2861.93	2831.13	2811.38	2811.38	2811.39	2814.15	2828.36	795.6	2859.88	2879.57	2748.47	2748.47	2748.47	2850.39	2777.64
799.6	2616.98	2636.14	2609.19	2609.19	2609.19	2610.81	2634.51	799.7	2882.92	2832.25	2810.8	2810.8	2810.81	2813.88	2829.17	795.5	2901.09	2881.38	2747.86	2747.86	2747.87	2854.81	2774.42
799.5	2666.55	2637.41	2608.8	2608.8	2608.8	2610.65	2635.56	799.6	2878.11	2833.52	2810.23	2810.23	2810.23	2813.65	2830.09	795.4	2870.5	2882.21	2747.26	2747.26	2747.27	2858.06	2771.41
799.4	2686.23	2638.74	2608.41	2608.41	2608.41	2610.51	2636.64	799.5	2861.23	2834.92	2809.65	2809.65	2809.65	2813.46	2831.11	795.3	2905.1	2881.82	2746.66	2746.66	2746.67	2859.89	2768.59
799.3	2638.91	2640.13	2608.03	2608.03	2608.03	2610.41	2637.75	799.4	2862.4	2836.48	2809.07	2809.07	2809.07	2813.3	2832.24	795.2	2928.08	2880.01	2746.06	2746.06	2746.06	2860.11	2765.95
799.2	2620.54	2641.57	2607.64	2607.64	2607.64	2610.35	2638.86	799.3	2866.11	2838.2	2808.49	2808.49	2808.5	2813.19	2833.49	795.1	2804.39	2876.71	2745.46	2745.46	2745.46	2858.68	2763.48
799.1	2626.88	2643.04	2607.25	2607.25	2607.25	2610.32	2639.97	799.2	2892.36	2840.08	2807.91	2807.91	2807.92	2813.13	2834.86	795	2873.34	2871.99	2744.86	2744.86	2744.86	2855.65	2761.18
799	2661.33	2644.53	2606.86	2606.86	2606.86	2610.34	2641.05	799.1	2899.3	2842.14	2807.34	2807.34	2807.34	2813.12	2836.34	794.9	2860.84	2865.99	2744.25	2744.25	2744.26	2851.2	2759.03
798.9	2658.54	2646.03	2606.47	2606.47	2606.47	2610.41	2642.1	799	2861.21	2844.36	2806.76	2806.76	2806.77	2813.17	2837.94	794.8	2868.85	2858.95	2743.65	2743.65	2743.66	2845.58	2757.02
798.8	2658.42	2647.53	2606.09	2606.09	2606.09	2610.53	2643.08	798.9	2828.04	2846.76	2806.18	2806.18	2806.19	2813.28	2839.65	794.7	2841.09	2851.18	2743.05	2743.05	2743.06	2839.09	2755.14
798.7	2613.89	2649	2605.7	2605.7	2605.7	2610.72	2643.98	798.8	2855.58	2849.32	2805.6	2805.6	2805.61	2813.47	2841.45	794.6	2883.47	2842.96	2742.45	2742.45	2742.46	2832.03	2753.37
798.6	2572.49	2650.43	2605.31	2605.31	2605.31	2610.97	2644.77	798.7	2893.49	2852.05	2805.03	2805.03	2805.03	2813.72	2843.34	794.5	2850.23	2834.57	2741.84	2741.84	2741.86	2824.69	2751.71
798.5	2612.3	2651.81	2604.93	2604.93	2604.93	2611.31	2645.43	798.6	2837.48	2854.93	2804.45	2804.45	2804.46	2814.07	2845.29	794.4	2797.22	2826.23	2741.24	2741.24	2741.26	2817.31	2750.15
798.4	2651.12	2653.12	2604.54	2604.54	2604.54	2611.73	2645.93	798.5	2844.05	2857.93	2803.87	2803.87	2803.88	2814.51	2847.28	794.3	2809.51	2818.11	2740.64	2740.64	2740.66	2810.06	2748.68
798.3	2612.05	2654.36	2604.15	2604.15	2604.15	2612.25	2646.26	798.4	2880.69	2861.04	2803.29	2803.29	2803.3	2815.05	2849.27	794.2	2865.7	2810.35	2740.04	2740.04	2740.06	2803.08	2747.29
798.2	2665.79	2655.51	2603.76	2603.76	2603.76	2612.88	2646.39	798.3	2808.11	2864.23	2802.72	2802.72	2802.73	2815.7	2851.23	794.1	2827.35	2803.02	2739.44	2739.44	2739.46	2796.46	2745.97
798.1	2709.18	2656.57	2603.38	2603.38	2603.38	2613.62	2646.33	798.2	2808.37	2867.45	2802.14	2802.14	2802.15	2816.48	2853.09	794	2852.78	2796.17	2738.84	2738.84	2738.86	2790.26	2744.73
798	2679.27	2657.56	2602.99	2602.99	2602.99	2614.5	2646.05	798.1	2880.87	2870.67	2801.56	2801.56	2801.58	2817.39	2854.83	793.9	2787.39	2789.82	2738.23	2738.23	2738.26	2784.49	2743.54
797.9	2655.39	2658.49	2602.6	2602.6	2602.6	2615.53	2645.55	798	2907.66	2873.84	2800.98	2800.98	2801	2818.44	2856.36	793.8	2762.55	2783.95	2737.63	2737.63	2737.66	2779.15	2742.41
797.8	2662.41	2659.36	2602.21	2602.21	2602.21	2616.73	2644.84	797.9	2911.87	2876.91	2800.4	2800.4	2800.42	2819.65	2857.65	793.7	2732.82	2778.57	2737.03	2737.03	2737.06	2774.24	2741.32
797.7	2681.66	2660.21	2601.83	2601.83	2601.83	2618.11	2643.93	797.8	2895.45	2879.85	2799.83	2799.83	2799.85	2821.03	2858.63	793.6	2796.1	2773.63	2736.43	2736.43	2736.47	2769.73	2740.29
797.6	2657.89	2661.08	2601.44	2601.44	2601.44	2619.69	2642.83	797.7	2880.52	2882.61	2799.25	2799.25	2799.27	2822.59	2859.24	793.5	2835.11	2769.11	2735.83	2735.83	2735.87	2765.6	2739.3
797.5	2681.86	2661.99	2601.05	2601.05	2601.05	2621.49	2641.55	797.6	2854.33	2885.17	2798.67	2798.67	2798.7	2824.36	2859.46	793.4	2829.99	2764.98	2735.22	2735.22	2735.27	2761.82	2738.34
797.4	2711.58	2662.98	2600.66	2600.66	2600.66	2623.52	2640.12	797.5	2845.54	2887.49	2798.09	2798.09	2798.12	2826.32	2859.24	793.3	2793.32	2761.21	2734.62	2734.62	2734.67	2758.36	2737.42
797.3	2700.58	2664.1	2600.28	2600.28	2600.28	2625.82	2638.56	797.4	2859.42	2889.59	2797.51	2797.51	2797.54	2828.5	2858.58	793.2	2840.88	2757.76	2734.02	2734.02	2734.08	2755.2	2736.53
797.2	2688.65	2665.38	2599.89	2599.89	2599.89	2628.39	2636.88	797.3	2891.57	2891.48	2796.94	2796.94	2796.97	2830.9	2857.48	793.1	2794.63	2754.6	2733.42	2733.42	2733.48	2752.3	2735.66
797.1	2657.43	2666.86	2599.5	2599.5	2599.5	2631.24	2635.13	797.2	2926.37	2893.16	2796.36	2796.36	2796.39	2833.52	2855.96	793	2783.01	2751.71	2732.82	2732.82	2732.89	2749.63	2734.82
797	2646.94	2668.57	2599.11	2599.11	2599.12	2634.37	2633.31	797.1	2917.58	2894.67	2795.78	2795.78	2795.82	2836.36	2854.05	792.9	2760.16	2749.06	2732.22	2732.22	2732.29	2747.19	2734.01
796.9	2666.03	2670.5	2598.73	2598.73	2598.73	2637.78	2631.45	797	2924.76	2896.03	2795.2	2795.2	2795.24	2839.4	2851.8	792.8	2696.99	2746.63	2731.61	2731.61	2731.7	2744.93	2733.22
796.8	2650.54	2672.66	2598.34	2598.34	2598.34	2641.44	2629.56	796.9	2915.14	2897.28	2794.63	2794.63	2794.67	2842.6	2849.26	792.7	2732.67	2744.39	2731.01	2731.01	2731.11	2742.86	2732.44
796.7	2674.29	2675.02	2597.95	2597.95	2597.95	2645.29	2627.67	796.8	2899.17	2898.43	2794.05	2794.05	2794.1	2845.94	2846.49	792.6	2788.92	2742.32	2730.41	2730.41	2730.52	2740.94	2731.69
796.6	2639.45	2677.5	2597.57	2597.57	2597.57	2649.27	2625.79	796.7	2916.55	2899.47	2793.47	2793.47	2793.52	2849.35	2843.55	792.5	2763.83	2740.42	2729.81	2729.81	2729.93	2739.16	2730.95
796.5	2673.09	2680.02	2597.18	2597.18	2597.18	2653.26	2623.94	796.6	2954.46	2900.39	2792.89	2792.89	2792.95	2852.75	2840.48	792.4	2754.33	2738.65	2729.2	2729.2	2729.34	2737.5	2730.22
796.4	2742.16	2682.44	2596.79	2596.79	2596.79	2657.11	2622.11	796.5	2924.77	2901.14	2792.32	2792.32	2792.38	2856.04	2837.36	792.3	2795.01	2737.01	2728.6	2728.6	2728.75	2735.96	2729.51
796.3	2724.01	2684.59	2596.4	2596.4	2596.41	2660.66	2620.33	796.4	2911.18	2901.63	2791.74	2791.74	2791.8	2859.1	2834.21	792.2	2768.91	2735.49	2728	2728	2728.16	2734.52	2728.8
796.2	2710.5	2686.28	2596.01	2596.01	2596.02	2663.7	2618.59	796.3	2910.56	2901.79	2791.16	2791.16	2791.23	2861.81	2831.07	792.1	2785.35	2734.06	2727.4	2727.4	2727.58	2733.17	2728.11
796.1	2690.28	2687.32	2595.63	2595.63	2595.63	2666.04	2616.9	796.2	2880.08	2901.51	2790.58	2790.58	2790.66	2864.03	2827.99	792	2668.71	2732.73	2726.8	2726.8	2727	2731.9	2727.43
796	2683.13	2687.52	2595.24	2595.24	2595.24	2667.49	2615.27	796.1	2891.17	2900.68	2790.01	2790.01	2790.09	2865.63	2824.97	791.9	2751.68	2731.49	2726.2	2726.2	2726.42	2730.71	2726.76
795.9	2683.41	2686.76	2594.85	2594.85	2594.86	2667.92	2613.69	796	2870.47	2899.22	2789.43	2789.43	2789.52	2866.51	2822.05	791.8	2780.87	2730.31	2725.59	2725.59	2725.84	2729.57	2726.09
795.8	2666.3	2684.99	2594.47	2594.47	2594.47	2667.28	2612.17	795.9	2871.24	2897.05	2788.85	2788.85	2788.95	2866.58	2819.22	791.7	2735.89	2729.21	2724.99	2724.99	2725.26	2728.5	2725.43
795.7	2630.24	2682.21	2594.08	2594.08	2594.09	2665.58	2610.7	795.8	2895.58	2894.15	2788.27	2788.27	2788.38	2865.81	2816.51	791.6	2738.09	2728.17	2724.39	2724.39	2724.69	2727.48	2724.78
795.6	2725.1	2678.53	2593.69	2593.69	2593.7	2662.92	2609.29	795.7	2923.85	2890.54	2787.69	2787.69	2787.81	2864.21	2813.91	791.5	2781.35	2727.18	2723.79	2723.79	2724.12	2726.51	2724.13
795.5	2707.93	2674.1	2593.3	2593.3	2593.31	2659.45	2607.94	795.6	2921.75	2886.28	2787.12	2787.12	2787.24	2861.84	2811.43	791.4	2740.13	2726.24	2723.19	2723.19	2723.55	2725.58	2723.49
795.4	2659.37	2669.11	2592.92	2592.92	2592.93	2655.38	2606.64	795.5	2857.75	2881.45	2786.54	2786.54	2786.67	2858.78	2809.07	791.3	2721.91	2725.35	2722.58	2722.58	2722.98	2724.68	2722.85
795.3	2645.72	2663.75	2592.53	2592.53	2592.54	2650.88	2605.39	795.4	2853.8	2876.17	2785.96	2785.96	2786.1	2855.17	2806.82	791.2	2753.83	2724.49	2721.98	2721.98	2722.42	2723.82	2722.21
795.2	2640.57	2658.23	2592.14	2592.14	2592.15	2646.17	2604.19	795.3	2870.79	2870.58	2785.38	2785.38	2785.54	2851.13	2804.68	791.1	2777.94	2723.68	2721.38	2721.38	2721.86	2722.99	2721.58
795.1	2677.91	2652.69	2591.75	2591.75	2591.77	2641.39	2603.03	795.2	2847.24	2864.8	2784.8	2784.8	2784.97	2846.79	2802.65	791	2721.46	2722.9	2720.78	2720.78	2721.31	2722.19	2720.96
795	2650.09	2647.27	2591.37	2591.37	2591.38	2636.69	2601.93	795.1	2834.69	2858.95	2784.23	2784.23	2784.41	2842.28	2800.72	790.9	2730.73	2722.15	2720.18	2720.18	2720.76	2721.41	2720.33
794.9	2627.92	2642.05	2590.98	2590.98	2591	2632.15	2600.86	795	2848.27	2853.14	2783.65	2783.65	2783.84	2837.71	2798.88	790.8	2748.54	2721.43	2719.57	2719.57	2720.21	2720.65	2719.71
794.8	2632.49	2637.09	2590.59	2590.59	2590.61	2627.82	2599.84	794.9	2894.62	2847.44	2783.07	2783.07	2783.28	2833.17	2797.14	790.7	2771.63	2720.73	2718.97	2718.97	2719.67	2719.91	2719.09
794.7	2598.48	2632.44	2590.2	2590.2	2590.22	2623.77	2598.86	794.8	2893.18	2841.93	2782.49	2782.49	2782.72	2828.73	2795.47	790.6	2703.08	2720.06	2718.37	2718.37	2719.14	2719.19	2718.47
794.6	2629.76	2628.11	2589.82	2589.82	2589.84	2619.99	2597.91	794.7	2884.46	2836.66	2781.92	2781.92	2782.16	2824.44	2793.89	790.5	2758.26	2719.41	2717.77	2717.77	2718.61	2718.48	2717.86
794.5	2647.73	2624.09	2589.43	2589.43	2589.45	2616.5	2597	794.6	2851.69	2831.64	2781.34	2781.34	2781.6	2820.34	2792.38	790.4	2696.22	2718.78	2717.17	2717.17	2718.09	2717.78	2717.25
794.4	2647.31	2620.39	2589.04	2589.04	2589.07	2613.29	2596.12	794.5	2805.77	2826.9	2780.76	2780.76	2781.04	2816.44	2790.95	790.3	2703.7	2718.17	2716.57	2716.57	2717.57	2717.1	2716.63
794.3	2602.64	2616.99	2588.66	2588.66	2588.69	2610.34	2595.27	794.4	2775.79	2822.45	2780.18	2780.18	2780.48	2812.76	2789.57	790.2	2726.4	2717.59	2715.96	2715.96	2717.06	2716.42	2716.02
794.2	2605.96	2613.86	2588.27	2588.27	2588.3	2607.64	2594.45	794.3	2740.51	2818.28	2779.61	2779.61	2779.93	2809.31	2788.26	790.1	2686.45	2717.01	2715.36	2715.36	2716.57	2715.76	2715.41
794.1	2659.95	2610.99	2587.88	2587.88	2587.92	2605.18	2593.65	794.2	2827.79	2814.39	2779.03	2779.03	2779.37	2806.07	2787	790	2805.39	2716.46	2714.76	2714.76	2716.07	2715.1	2714.8
794	2620.01	2608.35	2587.49	2587.49	2587.53	2602.92	2592.89	794.1	2869.3	2810.75	2778.45	2778.45	2778.82	2803.05	2785.79	789.9	2780.6	2715.93	2714.16	2714.16	2715.59	2714.45	2714.2
793.9	2588.13	2605.94	2587.11	2587.11	2587.15	2600.85	2592.14	794	2811.5	2807.37	2777.87	2777.87	2778.27	2800.22	2784.63	789.8	2800.62	2715.41	2713.55	2713.56	2715.12	2713.81	2713.59
793.8	2615.47	2603.72	2586.72	2586.72	2586.77	2598.96	2591.42	793.9	2798.17	2804.23	2777.29	2777.29	2777.72	2797.59	2783.51	789.7	2796.28	2714.91	2712.95	2712.95	2714.66	2713.17	2712.98
793.7	2647.58	2601.68	2586.33	2586.33	2586.39	2597.23	2590.72	793.8	2771.34	2801.31	2776.72	2776.72	2777.17	2795.13	2782.44	789.6	2754.54	2714.43	2712.35	2712.35	2714.21	2712.54	2712.38
793.6	2616.26	2599.8	2585.94	2585.94	2586.01	2595.64	2590.04	793.7	2782.26	2798.59	2776.14	2776.14	2776.63	2792.84	2781.4	789.5	2736.6	2713.96	2711.75	2711.75	2713.78	2711.91	2711.77
793.5	2562.8	2598.07	2585.56	2585.56	2585.62	2594.18	2589.38	793.6	2793.26	2796.06	2775.56	2775.56	2776.09	2790.69	2780.4	789.4	2747.82	2713.51	2711.15	2711.15	2713.36	2711.28	2711.17
793.4	2574.34	2596.47	2585.17	2585.17	2585.24	2592.83	2588.73	793.5	2799.05	2793.7	2774.98	2774.98	2775.54	2788.69	2779.43	789.3	2817.08	2713.08	2710.55	2710.55	2712.95	2710.66	2710.56
793.3	2618.38	2594.99	2584.78	2584.78	2584.87	2591.58	2588.11	793.4	2839.56	2791.51	2774.41	2774.41	2775.01	2786.82	2778.49	789.2	2811.23	2712.67	2709.94	2709.95	2712.56	2710.04	2709.96
793.2	2619.57	2593.62	2584.39	2584.39	2584.49	2590.43	2587.49	793.3	2829.31	2789.46	2773.83	2773.83	2774.47	2785.06	2777.58	789.1	2768.38	2712.28	2709.34	2709.34	2712.18	2709.43	2709.35
793.1	2605.64	2592.35	2584.01	2584.01	2584.11	2589.36	2586.9	793.2	2811.55	2787.55	2773.25	2773.25	2773.94	2783.41	2776.69	789	2686.49	2711.91	2708.74	2708.74	2711.83	2708.81	2708.75
793	2631.77	2591.16	2583.62	2583.62	2583.73	2588.36	2586.31	793.1	2795.86	2785.76	2772.67	2772.67	2773.41	2781.86	2775.83	788.9	2790.7	2711.57	2708.14	2708.14	2711.49	2708.2	2708.15
792.9	2645.95	2590.06	2583.23	2583.23	2583.36	2587.43	2585.74	793	2781.72	2784.09	2772.09	2772.09	2772.88	2780.4	2774.99	788.8	2770.24	2711.24	2707.54	2707.54	2711.18	2707.59	2707.54
792.8	2592.67	2589.03	2582.84	2582.84	2582.98	2586.55	2585.18	792.9	2773.57	2782.52	2771.52	2771.52	2772.36	2779.02	2774.17	788.7	2789.57	2710.94	2706.93	2706.94	2710.89	2706.98	2706.94
792.7	2562.05	2588.06	2582.46	2582.46	2582.61	2585.74	2584.63	792.8	2738.45	2781.05	2770.94	2770.94	2771.84	2777.72	2773.37	788.6	2704.91	2710.67	2706.33	2706.34	2710.62	2706.37	2706.34
792.6	2559.86	2587.16	2582.07	2582.07	2582.24	2584.96	2584.09	792.7	2740.74	2779.67	2770.36	2770.36	2771.32	2776.48	2772.59	788.5	2754.36	2710.42	2705.73	2705.74	2710.38	2705.76	2705.74
792.5	2599.9	2586.3	2581.68	2581.68	2581.86	2584.23	2583.57	792.6	2790.68	2778.37	2769.78	2769.78	2770.81	2775.3	2771.82	788.4	2803.88	2710.2	2705.13	2705.14	2710.16	2705.15	2705.13
792.4	2642.95	2585.5	2581.29	2581.29	2581.49	2583.54	2583.05	792.5	2813.56	2777.15	2769.21	2769.21	2770.31	2774.18	2771.07	788.3	2824.31	2710.02	2704.53	2704.54	2709.98	2704.55	2704.53
792.3	2649.23	2584.74	2580.91	2580.91	2581.13	2582.89	2582.54	792.4	2784.13	2775.99	2768.63	2768.63	2769.8	2773.11	2770.34	788.2	2766.9	2709.87	2703.93	2703.94	2709.83	2703.94	2703.93
792.2	2604.09	2584.01	2580.52	2580.52	2580.76	2582.26	2582.03	792.3	2787.56	2774.9	2768.05	2768.05	2769.3	2772.08	2769.61	788.1	2819.62	2709.75	2703.32	2703.34	2709.71	2703.34	2703.32
792.1	2556.73	2583.33	2580.13	2580.13	2580.39	2581.66	2581.54	792.2	2803.33	2773.87	2767.47	2767.47	2768.81	2771.1	2768.9	788	2786.56	2709.67	2702.72	2702.74	2709.64	2702.73	2702.72
792	2561.64	2582.68	2579.74	2579.74	2580.03	2581.09	2581.05	792.1	2789.12	2772.89	2766.89	2766.9	2768.32	2770.16	2768.2	787.9	2718.08	2709.63	2702.12	2702.14	2709.6	2702.13	2702.12
791.9	2602.74	2582.06	2579.36	2579.36	2579.67	2580.53	2580.57	792	2773.91	2771.96	2766.32	2766.32	2767.84	2769.25	2767.51	787.8	2717.59	2709.64	2701.52	2701.55	2709.6	2701.53	2701.52
791.8	2583.5	2581.47	2578.97	2578.97	2579.31	2580	2580.1	791.9	2755.64	2771.08	2765.74	2765.74	2767.36	2768.37	2766.82	787.7	2792.56	2709.7	2700.91	2700.95	2709.65	2700.92	2700.92
791.7	2535.12	2580.9	2578.58	2578.58	2578.96	2579.48	2579.63	791.8	2766.61	2770.24	2765.16	2765.16	2766.89	2767.52	2766.15	787.6	2803.91	2709.8	2700.31	2700.36	2709.75	2700.32	2700.31
791.6	2545.67	2580.36	2578.2	2578.2	2578.61	2578.98	2579.16	791.7	2779.71	2769.45	2764.58	2764.59	2766.43	2766.7	2765.48	787.5	2742.62	2709.96	2699.71	2699.76	2709.9	2699.72	2699.71
791.5	2533.4	2579.84	2577.81	2577.81	2578.26	2578.49	2578.71	791.6	2776.46	2768.69	2764.01	2764.01	2765.97	2765.9	2764.82	787.4	2735.84	2710.17	2699.11	2699.17	2710.11	2699.11	2699.11
791.4	2532.22	2579.34	2577.42	2577.42	2577.91	2578.01	2578.25	791.5	2787.42	2767.97	2763.43	2763.43	2765.52	2765.13	2764.17	787.3	2702.04	2710.45	2698.51	2698.58	2710.38	2698.51	2698.51
791.3	2614.39	2578.86	2577.03	2577.03	2577.57	2577.55	2577.8	791.4	2810.35	2767.28	2762.85	2762.86	2765.07	2764.37	2763.53	787.2	2697.72	2710.8	2697.91	2697.99	2710.71	2697.91	2697.91
791.2	2638.76	2578.39	2576.65	2576.65	2577.23	2577.09	2577.36	791.3	2816.43	2766.62	2762.27	2762.28	2764.64	2763.63	2762.89	787.1	2859.67	2711.21	2697.3	2697.4	2711.11	2697.31	2697.3
791.1	2641.36	2577.94	2576.26	2576.26	2576.89	2576.65	2576.92	791.2	2821.29	2765.99	2761.7	2761.7	2764.21	2762.91	2762.25	787	2825.92	2711.71	2696.7	2696.82	2711.59	2696.7	2696.7
791	2639.63	2577.51	2575.87	2575.87	2576.56	2576.21	2576.48	791.1	2798.13	2765.39	2761.12	2761.12	2763.8	2762.2	2761.62	786.9	2697.4	2712.28	2696.1	2696.24	2712.14	2696.1	2696.1
790.9	2611.54	2577.09	2575.48	2575.48	2576.24	2575.77	2576.05	791	2784.73	2764.82	2760.54	2760.55	2763.39	2761.5	2761	786.8	2721	2712.95	2695.5	2695.66	2712.78	2695.5	2695.5
790.8	2651.44	2576.69	2575.1	2575.1	2575.91	2575.35	2575.62	790.9	2781.05	2764.27	2759.96	2759.97	2762.99	2760.82	2760.38	786.7	2795.89	2713.71	2694.9	2695.08	2713.52	2694.9	2694.9
790.7	2657	2576.3	2574.71	2574.71	2575.6	2574.92	2575.19	790.8	2778.72	2763.75	2759.38	2759.39	2762.61	2760.15	2759.76	786.6	2820.73	2714.57	2694.29	2694.51	2714.35	2694.3	2694.29
790.6	2599.44	2575.92	2574.32	2574.32	2575.29	2574.51	2574.77	790.7	2794.82	2763.26	2758.81	2758.82	2762.23	2759.48	2759.15	786.5	2724.76	2715.54	2693.69	2693.95	2715.28	2693.69	2693.69
790.5	2593.33	2575.56	2573.93	2573.94	2574.98	2574.09	2574.35	790.6	2794.3	2762.79	2758.23	2758.24	2761.87	2758.83	2758.54	786.4	2714.29	2716.63	2693.09	2693.39	2716.33	2693.09	2693.09
790.4	2539.22	2575.2	2573.55	2573.55	2574.68	2573.68	2573.93	790.5	2833.25	2762.34	2757.65	2757.67	2761.51	2758.18	2757.93	786.3	2849.94	2717.84	2692.49	2692.83	2717.5	2692.49	2692.49
790.3	2534.75	2574.86	2573.16	2573.16	2574.39	2573.28	2573.51	790.4	2819.71	2761.92	2757.07	2757.09	2761.18	2757.55	2757.32	786.2	2830.23	2719.2	2691.89	2692.29	2718.79	2691.89	2691.89
790.2	2562.38	2574.54	2572.77	2572.78	2574.11	2572.87	2573.09	790.3	2777.39	2761.52	2756.49	2756.52	2760.85	2756.91	2756.72	786.1	2745.97	2720.69	2691.28	2691.75	2720.23	2691.28	2691.28
790.1	2558.82	2574.22	2572.38	2572.39	2573.84	2572.47	2572.68	790.2	2805.16	2761.14	2755.92	2755.94	2760.54	2756.29	2756.12	786	2782.04	2722.34	2690.68	2691.22	2721.8	2690.68	2690.68
790	2559.95	2573.92	2572	2572	2573.57	2572.07	2572.27	790.1	2771.05	2760.79	2755.34	2755.37	2760.25	2755.66	2755.52	785.9	2798.3	2724.16	2690.08	2690.7	2723.54	2690.08	2690.08
789.9	2537.68	2573.63	2571.61	2571.61	2573.31	2571.67	2571.86	790	2736.02	2760.46	2754.76	2754.8	2759.97	2755.05	2754.93	785.8	2791.22	2726.16	2689.48	2690.19	2725.44	2689.48	2689.48
789.8	2534.74	2573.36	2571.22	2571.23	2573.07	2571.27	2571.45	789.9	2754.49	2760.15	2754.18	2754.22	2759.71	2754.44	2754.33	785.7	2757.56	2728.34	2688.88	2689.7	2727.52	2688.88	2688.88
789.7	2585.46	2573.09	2570.83	2570.84	2572.83	2570.88	2571.05	789.8	2776.54	2759.87	2753.61	2753.65	2759.47	2753.83	2753.74	785.6	2745.44	2730.74	2688.28	2689.22	2729.79	2688.28	2688.28
789.6	2616.06	2572.85	2570.45	2570.46	2572.6	2570.48	2570.64	789.7	2804.42	2759.61	2753.03	2753.08	2759.24	2753.22	2753.15	785.5	2822.34	2733.34	2687.67	2688.76	2732.25	2687.67	2687.67
789.5	2616.58	2572.61	2570.06	2570.07	2572.39	2570.09	2570.24	789.6	2785.29	2759.38	2752.45	2752.51	2759.04	2752.62	2752.56	785.4	2793.63	2736.18	2687.07	2688.32	2734.93	2687.07	2687.07
789.4	2573.28	2572.4	2569.67	2569.68	2572.19	2569.7	2569.84	789.5	2740.74	2759.17	2751.87	2751.94	2758.86	2752.02	2751.97	785.3	2809.59	2739.26	2686.47	2687.9	2737.83	2686.47	2686.47
789.3	2529.73	2572.2	2569.28	2569.3	2572.01	2569.31	2569.44	789.4	2749.73	2758.99	2751.3	2751.37	2758.7	2751.43	2751.38	785.2	2796.06	2742.6	2685.87	2687.5	2740.97	2685.87	2685.87
789.2	2522.47	2572.01	2568.9	2568.91	2571.84	2568.92	2569.04	789.3	2809.72	2758.84	2750.72	2750.8	2758.56	2750.83	2750.8	785.1	2808.2	2746.22	2685.26	2687.13	2744.35	2685.26	2685.26
789.1	2543.15	2571.85	2568.51	2568.53	2571.68	2568.53	2568.64	789.2	2799.36	2758.72	2750.14	2750.24	2758.45	2750.24	2750.21	785	2749.79	2750.12	2684.66	2686.8	2747.99	2684.66	2684.66
789	2564.97	2571.7	2568.12	2568.15	2571.55	2568.14	2568.24	789.1	2778.3	2758.63	2749.56	2749.67	2758.37	2749.65	2749.62	784.9	2805.68	2754.32	2684.06	2686.49	2751.89	2684.06	2684.06
788.9	2591.65	2571.57	2567.74	2567.76	2571.43	2567.75	2567.84	789	2752.21	2758.57	2748.99	2749.11	2758.31	2749.06	2749.04	784.8	2824.04	2758.83	2683.46	2686.22	2756.06	2683.46	2683.46
788.8	2604.47	2571.47	2567.35	2567.38	2571.33	2567.36	2567.45	788.9	2729.88	2758.54	2748.41	2748.55	2758.28	2748.47	2748.46	784.7	2735.31	2763.65	2682.86	2686	2760.51	2682.86	2682.86
788.7	2583.98	2571.39	2566.96	2567	2571.25	2566.97	2567.05	788.8	2797.21	2758.55	2747.83	2747.99	2758.28	2747.89	2747.87	784.6	2820.82	2768.81	2682.26	2685.82	2765.24	2682.26	2682.26
788.6	2567.51	2571.33	2566.57	2566.61	2571.2	2566.58	2566.66	788.7	2815.07	2758.59	2747.25	2747.44	2758.32	2747.3	2747.29	784.5	2781.73	2774.29	2681.65	2685.7	2770.24	2681.65	2681.65
788.5	2563.76	2571.3	2566.19	2566.23	2571.17	2566.19	2566.26	788.6	2806.15	2758.68	2746.67	2746.88	2758.39	2746.72	2746.71	784.4	2772.01	2780.09	2681.05	2685.64	2775.5	2681.05	2681.05
788.4	2590.97	2571.29	2565.8	2565.86	2571.16	2565.8	2565.87	788.5	2844.85	2758.8	2746.1	2746.33	2758.5	2746.13	2746.13	784.3	2755.62	2786.22	2680.45	2685.64	2781.03	2680.45	2680.45
788.3	2620.21	2571.32	2565.41	2565.48	2571.19	2565.41	2565.47	788.4	2868.9	2758.97	2745.52	2745.79	2758.64	2745.55	2745.55	784.2	2881.62	2792.64	2679.85	2685.72	2786.77	2679.85	2679.85
788.2	2622.48	2571.38	2565.02	2565.1	2571.24	2565.03	2565.08	788.3	2830.93	2759.18	2744.94	2745.24	2758.82	2744.97	2744.97	784.1	2838.72	2799.35	2679.25	2685.87	2792.72	2679.25	2679.25
788.1	2639.98	2571.47	2564.64	2564.72	2571.32	2564.64	2564.69	788.2	2790.62	2759.44	2744.36	2744.7	2759.05	2744.39	2744.38	784	2837.85	2806.29	2678.64	2686.12	2798.82	2678.64	2678.64
788	2651.43	2571.59	2564.25	2564.35	2571.44	2564.25	2564.3	788.1	2776.94	2759.75	2743.78	2744.17	2759.32	2743.81	2743.8	783.9	2844.59	2813.44	2678.04	2686.47	2805.01	2678.04	2678.04
787.9	2594.05	2571.76	2563.86	2563.98	2571.59	2563.86	2563.91	788	2785.34	2760.11	2743.21	2743.64	2759.64	2743.22	2743.22	783.8	2886.91	2820.73	2677.44	2686.93	2811.25	2677.44	2677.44
787.8	2553.18	2571.96	2563.47	2563.61	2571.79	2563.47	2563.51	787.9	2806.41	2760.52	2742.63	2743.12	2760	2742.64	2742.64	783.7	2844.98	2828.1	2676.84	2687.51	2817.43	2676.84	2676.84
787.7	2536.24	2572.21	2563.09	2563.24	2572.02	2563.09	2563.12	787.8	2829.19	2761	2742.05	2742.6	2760.42	2742.07	2742.07	783.6	2816.3	2835.46	2676.24	2688.23	2823.47	2676.24	2676.24
787.6	2540.31	2572.51	2562.7	2562.88	2572.3	2562.7	2562.73	787.7	2817.31	2761.53	2741.47	2742.09	2760.89	2741.49	2741.49	783.5	2854.22	2842.72	2675.64	2689.1	2829.25	2675.64	2675.64
787.5	2583.95	2572.86	2562.31	2562.51	2572.63	2562.31	2562.34	787.6	2796.54	2762.14	2740.9	2741.59	2761.42	2740.91	2740.91	783.4	2808.59	2849.78	2675.03	2690.14	2834.67	2675.03	2675.03
787.4	2578.54	2573.26	2561.92	2562.16	2573	2561.93	2561.95	787.5	2812.38	2762.8	2740.32	2741.09	2762.01	2740.33	2740.33	783.3	2821.69	2856.55	2674.43	2691.37	2839.61	2674.43	2674.43
787.3	2556.18	2573.72	2561.54	2561.8	2573.43	2561.54	2561.56	787.4	2790.26	2763.54	2739.74	2740.61	2762.66	2739.75	2739.75	783.2	2879.73	2862.91	2673.83	2692.8	2843.94	2673.83	2673.83
787.2	2593.68	2574.25	2561.15	2561.45	2573.92	2561.15	2561.17	787.3	2762.77	2764.36	2739.16	2740.14	2763.37	2739.17	2739.17	783.1	2913.5	2868.78	2673.23	2694.47	2847.54	2673.23	2673.23
787.1	2612.51	2574.84	2560.76	2561.11	2574.47	2560.76	2560.78	787.2	2801.63	2765.25	2738.59	2739.67	2764.15	2738.59	2738.59	783	2900.09	2874.05	2672.62	2696.39	2850.29	2672.62	2672.62
787	2614.42	2575.49	2560.38	2560.77	2575.08	2560.38	2560.39	787.1	2853.11	2766.23	2738.01	2739.22	2765.01	2738.01	2738.01	782.9	2864.89	2878.68	2672.02	2698.58	2852.12	2672.02	2672.02
786.9	2598.16	2576.23	2559.99	2560.43	2575.77	2559.99	2560	787	2890.11	2767.3	2737.43	2738.79	2765.93	2737.43	2737.43	782.8	2783.95	2882.61	2671.42	2701.09	2852.94	2671.42	2671.42
786.8	2612.82	2577.05	2559.6	2560.11	2576.52	2559.6	2559.61	786.9	2892.53	2768.45	2736.85	2738.37	2766.93	2736.86	2736.86	782.7	2835.79	2885.85	2670.82	2703.95	2852.72	2670.82	2670.82
786.7	2645.5	2577.95	2559.21	2559.79	2577.36	2559.21	2559.23	786.8	2829.59	2769.7	2736.27	2737.96	2768.01	2736.28	2736.28	782.6	2780.41	2888.41	2670.22	2707.18	2851.45	2670.22	2670.22
786.6	2653.25	2578.95	2558.82	2559.48	2578.28	2558.82	2558.84	786.7	2769.16	2771.05	2735.7	2737.57	2769.17	2735.7	2735.7	782.5	2877.57	2890.36	2669.61	2710.84	2849.14	2669.61	2669.61
786.5	2656.82	2580.04	2558.44	2559.18	2579.28	2558.44	2558.45	786.6	2752.73	2772.5	2735.12	2737.21	2770.41	2735.12	2735.12	782.4	2957.9	2891.79	2669.01	2714.96	2845.84	2669.01	2669.01
786.4	2600.86	2581.23	2558.05	2558.89	2580.38	2558.05	2558.06	786.5	2763.08	2774.06	2734.54	2736.86	2771.73	2734.54	2734.54	782.3	2909.73	2892.82	2668.41	2719.59	2841.64	2668.41	2668.41
786.3	2561.59	2582.54	2557.66	2558.61	2581.58	2557.66	2557.67	786.4	2831.49	2775.72	2733.96	2736.54	2773.14	2733.97	2733.97	782.2	2903.8	2893.61	2667.81	2724.8	2836.63	2667.81	2667.81
786.2	2575.27	2583.96	2557.28	2558.35	2582.88	2557.28	2557.28	786.3	2876.49	2777.5	2733.39	2736.25	2774.63	2733.39	2733.39	782.1	2927.38	2894.33	2667.21	2730.62	2830.91	2667.21	2667.21
786.1	2570.33	2585.5	2556.89	2558.1	2584.28	2556.89	2556.89	786.2	2845.12	2779.38	2732.81	2735.98	2776.2	2732.81	2732.81	782	2898.25	2895.16	2666.61	2737.14	2824.63	2666.61	2666.61
786	2612.2	2587.17	2556.5	2557.86	2585.8	2556.5	2556.51	786.1	2792.51	2781.39	2732.23	2735.75	2777.86	2732.23	2732.23	781.9	2888.92	2896.28	2666	2744.4	2817.89	2666	2666
785.9	2668.94	2588.97	2556.11	2557.65	2587.43	2556.11	2556.12	786	2828.58	2783.5	2731.65	2735.55	2779.61	2731.65	2731.65	781.8	2955.85	2897.9	2665.4	2752.49	2810.82	2665.4	2665.4
785.8	2596.24	2590.91	2555.73	2557.45	2589.18	2555.73	2555.73	785.9	2852.61	2785.74	2731.07	2735.39	2781.42	2731.07	2731.07	781.7	3017.16	2900.18	2664.8	2761.45	2803.53	2664.8	2664.8
785.7	2574.05	2592.99	2555.34	2557.28	2591.04	2555.34	2555.34	785.8	2825.52	2788.08	2730.5	2735.26	2783.32	2730.5	2730.5	781.6	2892.75	2903.3	2664.2	2771.39	2796.12	2664.2	2664.2
785.6	2594.33	2595.21	2554.95	2557.13	2593.03	2554.95	2554.95	785.7	2848.56	2790.54	2729.92	2735.19	2785.27	2729.92	2729.92	781.5	2997	2907.41	2663.6	2782.33	2788.68	2663.6	2663.6
785.5	2619.43	2597.57	2554.56	2557.01	2595.13	2554.56	2554.57	785.6	2811.32	2793.11	2729.34	2735.16	2787.29	2729.34	2729.34	781.4	2917.92	2912.65	2662.99	2794.34	2781.31	2662.99	2662.99
785.4	2606.42	2600.08	2554.18	2556.91	2597.34	2554.18	2554.18	785.5	2759.39	2795.77	2728.76	2735.18	2789.35	2728.76	2728.76	781.3	3005.18	2919.11	2662.39	2807.46	2774.04	2662.39	2662.39
785.3	2632.75	2602.73	2553.79	2556.85	2599.66	2553.79	2553.79	785.4	2778.35	2798.53	2728.19	2735.26	2791.45	2728.19	2728.19	781.2	2981.94	2926.84	2661.79	2821.69	2766.94	2661.79	2661.79
785.2	2654.95	2605.5	2553.4	2556.83	2602.07	2553.4	2553.4	785.3	2864.78	2801.37	2727.61	2735.41	2793.57	2727.61	2727.61	781.1	3023.96	2935.86	2661.19	2837	2760.05	2661.19	2661.19
785.1	2649.53	2608.4	2553.01	2556.84	2604.57	2553.01	2553.02	785.2	2886.68	2804.28	2727.03	2735.62	2795.69	2727.03	2727.03	781	2966.39	2946.1	2660.59	2853.3	2753.39	2660.59	2660.59
785	2591.71	2611.41	2552.63	2556.9	2607.13	2552.63	2552.63	785.1	2818.8	2807.25	2726.45	2735.91	2797.8	2726.45	2726.45	780.9	2935.89	2957.44	2659.99	2870.43	2746.99	2659.99	2659.99
784.9	2571.06	2614.5	2552.24	2557.01	2609.72	2552.24	2552.24	785	2782.85	2810.26	2725.88	2736.27	2799.86	2725.88	2725.88	780.8	2958.37	2969.63	2659.38	2888.15	2740.86	2659.38	2659.38
784.8	2553.75	2617.66	2551.85	2557.17	2612.34	2551.85	2551.85	784.9	2810.55	2813.3	2725.3	2736.73	2801.87	2725.3	2725.3	780.7	3052.95	2982.32	2658.78	2906.09	2735.01	2658.78	2658.78
784.7	2569.07	2620.85	2551.46	2557.39	2614.92	2551.46	2551.47	784.8	2826.98	2816.34	2724.72	2737.28	2803.78	2724.72	2724.72	780.6	3080.12	2995.06	2658.18	2923.81	2729.43	2658.18	2658.18
784.6	2616.75	2624.05	2551.08	2557.67	2617.45	2551.08	2551.08	784.7	2812.2	2819.38	2724.14	2737.93	2805.59	2724.14	2724.14	780.5	2958.26	3007.25	2657.58	2940.69	2724.13	2657.58	2657.58
784.5	2620.36	2627.21	2550.69	2558.02	2619.87	2550.69	2550.69	784.6	2790.63	2822.38	2723.56	2738.7	2807.24	2723.56	2723.56	780.4	2959.87	3018.21	2656.97	2956.09	2719.1	2656.97	2656.97
784.4	2636.53	2630.29	2550.3	2558.45	2622.14	2550.3	2550.3	784.5	2807.49	2825.33	2722.99	2739.59	2808.72	2722.99	2722.99	780.3	3004.14	3027.23	2656.37	2969.27	2714.33	2656.37	2656.37
784.3	2635.36	2633.26	2549.91	2558.96	2624.21	2549.91	2549.92	784.4	2831.85	2828.21	2722.41	2740.62	2810	2722.41	2722.41	780.2	3007.24	3033.56	2655.77	2979.52	2709.82	2655.77	2655.77
784.2	2628.18	2636.06	2549.53	2559.57	2626.01	2549.53	2549.53	784.3	2832.46	2831.01	2721.83	2741.79	2811.04	2721.83	2721.83	780.1	3093.95	3036.59	2655.17	2986.22	2705.54	2655.17	2655.17
784.1	2604.94	2638.66	2549.14	2560.28	2627.52	2549.14	2549.14	784.2	2833.69	2833.7	2721.25	2743.12	2811.83	2721.25	2721.25	780	3007.44	3035.84	2654.57	2988.91	2701.5	2654.57	2654.57
784	2659.89	2641.02	2548.75	2561.09	2628.67	2548.75	2548.75	784.1	2788.8	2836.3	2720.68	2744.63	2812.34	2720.68	2720.68	779.9	3019.68	3031.11	2653.97	2987.4	2697.68	2653.97	2653.97
783.9	2690.89	2643.11	2548.36	2562.04	2629.43	2548.36	2548.37	784	2799.43	2838.78	2720.1	2746.32	2812.56	2720.1	2720.1	779.8	3013.28	3022.43	2653.36	2981.73	2694.06	2653.36	2653.36
783.8	2675.47	2644.91	2547.98	2563.11	2629.77	2547.98	2547.98	783.9	2873.96	2841.16	2719.52	2748.22	2812.46	2719.52	2719.52	779.7	3004.58	3010.12	2652.76	2972.23	2690.65	2652.76	2652.76
783.7	2678.81	2646.42	2547.59	2564.34	2629.67	2547.59	2547.59	783.8	2890.71	2843.43	2718.94	2750.33	2812.04	2718.94	2718.94	779.6	2956.15	2994.68	2652.16	2959.43	2687.41	2652.16	2652.16
783.6	2676.93	2647.64	2547.2	2565.72	2629.12	2547.2	2547.2	783.7	2876.59	2845.63	2718.36	2752.69	2811.3	2718.36	2718.36	779.5	2974.96	2976.8	2651.56	2944	2684.36	2651.56	2651.56
783.5	2718.96	2648.59	2546.82	2567.29	2628.12	2546.82	2546.82	783.6	2831.95	2847.77	2717.79	2755.31	2810.24	2717.79	2717.79	779.4	2896.8	2957.18	2650.96	2926.68	2681.46	2650.96	2650.96
783.4	2654.99	2649.31	2546.43	2569.05	2626.69	2546.43	2546.43	783.5	2819.09	2849.88	2717.21	2758.21	2808.88	2717.21	2717.21	779.3	3008.88	2936.51	2650.35	2908.14	2678.72	2650.35	2650.35
783.3	2616.03	2649.84	2546.04	2571.02	2624.86	2546.04	2546.04	783.4	2820.19	2851.99	2716.63	2761.42	2807.21	2716.63	2716.63	779.2	2972.72	2915.44	2649.75	2889.07	2676.12	2649.75	2649.75
783.2	2598.45	2650.24	2545.65	2573.22	2622.67	2545.65	2545.65	783.3	2802.02	2854.16	2716.05	2764.96	2805.26	2716.05	2716.05	779.1	2881.12	2894.47	2649.15	2869.96	2673.66	2649.15	2649.15
783.1	2587.39	2650.58	2545.27	2575.68	2620.16	2545.27	2545.27	783.2	2838.07	2856.44	2715.47	2768.85	2803.06	2715.47	2715.47	779	2899.34	2874.03	2648.55	2851.26	2671.32	2648.55	2648.55
783	2632.77	2650.93	2544.88	2578.42	2617.39	2544.88	2544.88	783.1	2845.9	2858.87	2714.9	2773.14	2800.63	2714.9	2714.9	778.9	2860.52	2854.42	2647.95	2833.26	2669.1	2647.95	2647.95
782.9	2668.42	2651.37	2544.49	2581.47	2614.39	2544.49	2544.49	783	2846.8	2861.51	2714.32	2777.83	2797.99	2714.32	2714.32	778.8	2900.31	2835.81	2647.34	2816.16	2666.99	2647.34	2647.34
782.8	2659.38	2651.98	2544.1	2584.85	2611.23	2544.1	2544.1	782.9	2833.49	2864.41	2713.74	2782.97	2795.18	2713.74	2713.74	778.7	2829.4	2818.36	2646.74	2800.11	2664.99	2646.74	2646.74
782.7	2701.01	2652.83	2543.72	2588.59	2607.96	2543.72	2543.72	782.8	2843.05	2867.65	2713.16	2788.59	2792.22	2713.16	2713.16	778.6	2850.1	2802.09	2646.14	2785.15	2663.07	2646.14	2646.14
782.6	2723.88	2654	2543.33	2592.73	2604.6	2543.33	2543.33	782.7	2869.83	2871.27	2712.59	2794.7	2789.15	2712.59	2712.59	778.5	2818.22	2787.03	2645.54	2771.31	2661.25	2645.54	2645.54
782.5	2663.15	2655.57	2542.94	2597.29	2601.22	2542.94	2542.94	782.6	2864.39	2875.32	2712.01	2801.34	2785.99	2712.01	2712.01	778.4	2828.74	2773.14	2644.94	2758.56	2659.52	2644.94	2644.94
782.4	2662.58	2657.59	2542.55	2602.3	2597.84	2542.55	2542.55	782.5	2882.6	2879.86	2711.43	2808.53	2782.77	2711.43	2711.43	778.3	2832.89	2760.38	2644.34	2746.86	2657.86	2644.34	2644.34
782.3	2646.84	2660.14	2542.17	2607.81	2594.49	2542.17	2542.17	782.4	2925.51	2884.93	2710.85	2816.28	2779.51	2710.85	2710.85	778.2	2722.67	2748.69	2643.73	2736.15	2656.27	2643.73	2643.73
782.2	2636.81	2663.26	2541.78	2613.83	2591.21	2541.78	2541.78	782.3	2928.55	2890.55	2710.28	2824.6	2776.23	2710.28	2710.28	778.1	2733.2	2737.98	2643.13	2726.36	2654.75	2643.13	2643.13
782.1	2629.57	2667	2541.39	2620.4	2587.99	2541.39	2541.39	782.2	2879.66	2896.74	2709.7	2833.49	2772.96	2709.7	2709.7	778	2743.05	2728.21	2642.53	2717.44	2653.3	2642.53	2642.53
782	2682.02	2671.39	2541.01	2627.52	2584.87	2541.01	2541.01	782.1	2876.9	2903.5	2709.12	2842.92	2769.7	2709.12	2709.12	777.9	2725.35	2719.28	2641.93	2709.3	2651.9	2641.93	2641.93
781.9	2711.56	2676.45	2540.62	2635.21	2581.86	2540.62	2540.62	782	2904.95	2910.8	2708.54	2852.86	2766.48	2708.54	2708.54	777.8	2670.41	2711.12	2641.32	2701.89	2650.56	2641.32	2641.32
781.8	2692.21	2682.18	2540.23	2643.46	2578.95	2540.23	2540.23	781.9	2906.35	2918.58	2707.96	2863.23	2763.31	2707.96	2707.96	777.7	2742.73	2703.68	2640.72	2695.14	2649.27	2640.72	2640.72
781.7	2687.71	2688.56	2539.84	2652.24	2576.16	2539.84	2539.84	781.8	2902.1	2926.76	2707.39	2873.95	2760.2	2707.39	2707.39	777.6	2722.74	2696.89	2640.12	2688.98	2648.03	2640.12	2640.12
781.6	2658.07	2695.54	2539.45	2661.51	2573.49	2539.45	2539.45	781.7	2923.91	2935.21	2706.81	2884.87	2757.15	2706.81	2706.81	777.5	2630.46	2690.68	2639.52	2683.37	2646.84	2639.52	2639.52
781.5	2759.92	2703.03	2539.07	2671.16	2570.94	2539.07	2539.07	781.6	3012.48	2943.78	2706.23	2895.83	2754.18	2706.23	2706.23	777.4	2674.68	2685.01	2638.92	2678.25	2645.68	2638.92	2638.92
781.4	2793.22	2710.89	2538.68	2681.07	2568.5	2538.68	2538.68	781.5	3017.61	2952.24	2705.65	2906.61	2751.28	2705.65	2705.65	777.3	2635.78	2679.83	2638.32	2673.57	2644.57	2638.32	2638.32
781.3	2781.63	2718.97	2538.29	2691.08	2566.18	2538.29	2538.29	781.4	2937.82	2960.36	2705.07	2916.97	2748.47	2705.07	2705.07	777.2	2665.3	2675.08	2637.71	2669.31	2643.49	2637.71	2637.71
781.2	2760.82	2727.02	2537.91	2700.95	2563.97	2537.91	2537.91	781.3	2939.61	2967.86	2704.5	2926.62	2745.74	2704.5	2704.5	777.1	2609.55	2670.74	2637.11	2665.4	2642.45	2637.11	2637.11
781.1	2744.35	2734.78	2537.52	2710.43	2561.87	2537.52	2537.52	781.2	2926.95	2974.41	2703.92	2935.25	2743.09	2703.92	2703.92	777	2577.33	2666.75	2636.51	2661.83	2641.43	2636.51	2636.51
781	2744.01	2741.93	2537.13	2719.19	2559.87	2537.13	2537.13	781.1	2910.36	2979.74	2703.34	2942.56	2740.53	2703.34	2703.34	776.9	2610.56	2663.09	2635.91	2658.55	2640.45	2635.91	2635.91
780.9	2714.23	2748.14	2536.74	2726.91	2557.97	2536.74	2536.74	781	2943.53	2983.54	2702.76	2948.26	2738.05	2702.76	2702.76	776.8	2606.21	2659.73	2635.31	2655.54	2639.5	2635.31	2635.31
780.8	2724.73	2753.06	2536.36	2733.25	2556.17	2536.36	2536.36	780.9	2959.65	2985.55	2702.19	2952.09	2735.65	2702.19	2702.19	776.7	2633.35	2656.64	2634.7	2652.78	2638.57	2634.7	2634.7
780.7	2693.01	2756.38	2535.97	2737.9	2554.45	2535.97	2535.97	780.8	2987.13	2985.61	2701.61	2953.88	2733.34	2701.61	2701.61	776.6	2580.54	2653.79	2634.1	2650.23	2637.66	2634.1	2634.1
780.6	2719.28	2757.85	2535.58	2740.61	2552.82	2535.58	2535.58	780.7	3036.83	2983.58	2701.03	2953.51	2731.11	2701.03	2701.03	776.5	2616.92	2651.16	2633.5	2647.88	2636.78	2633.5	2633.5
780.5	2765.78	2757.3	2535.19	2741.22	2551.27	2535.19	2535.19	780.6	3016.88	2979.48	2700.45	2950.98	2728.95	2700.45	2700.45	776.4	2633.38	2648.73	2632.9	2645.71	2635.92	2632.9	2632.9
780.4	2743.55	2754.66	2534.81	2739.68	2549.79	2534.81	2534.81	780.5	2970.08	2973.38	2699.88	2946.38	2726.87	2699.88	2699.88	776.3	2663.66	2646.48	2632.3	2643.7	2635.07	2632.3	2632.3
780.3	2764.33	2750.01	2534.42	2736.05	2548.38	2534.42	2534.42	780.4	2953.77	2965.44	2699.3	2939.88	2724.86	2699.3	2699.3	776.2	2579.43	2644.39	2631.7	2641.84	2634.25	2631.7	2631.7
780.2	2764.85	2743.5	2534.03	2730.49	2547.04	2534.03	2534.03	780.3	2945.21	2955.91	2698.72	2931.7	2722.93	2698.72	2698.72	776.1	2559.61	2642.46	2631.09	2640.11	2633.44	2631.09	2631.09
780.1	2734.23	2735.39	2533.64	2723.26	2545.77	2533.64	2533.64	780.2	2885.19	2945.07	2698.14	2922.15	2721.06	2698.14	2698.14	776	2646.4	2640.65	2630.49	2638.49	2632.65	2630.49	2630.49
780	2745.13	2725.98	2533.26	2714.69	2544.55	2533.26	2533.26	780.1	2829.29	2933.21	2697.57	2911.52	2719.25	2697.57	2697.57	775.9	2604.22	2638.97	2629.89	2636.99	2631.87	2629.89	2629.89
779.9	2713.55	2715.6	2532.87	2705.09	2543.38	2532.87	2532.87	780	2865.96	2920.65	2696.99	2900.12	2717.51	2696.99	2696.99	775.8	2597.02	2637.39	2629.29	2635.58	2631.11	2629.29	2629.29
779.8	2664.1	2704.58	2532.48	2694.8	2542.27	2532.48	2532.48	779.9	2889.96	2907.67	2696.41	2888.25	2715.83	2696.41	2696.41	775.7	2645.26	2635.92	2628.68	2634.25	2630.35	2628.68	2628.68
779.7	2680.33	2693.24	2532.09	2684.13	2541.2	2532.09	2532.09	779.8	2888.15	2894.52	2695.83	2876.15	2714.2	2695.83	2695.83	775.6	2606.59	2634.53	2628.08	2633.01	2629.61	2628.08	2628.08
779.6	2696.85	2681.82	2531.71	2673.35	2540.18	2531.71	2531.71	779.7	2893.55	2881.42	2695.25	2864.05	2712.63	2695.25	2695.25	775.5	2543.83	2633.23	2627.48	2631.83	2628.88	2627.48	2627.48
779.5	2704.23	2670.56	2531.32	2662.68	2539.2	2531.32	2531.32	779.6	2926.68	2868.55	2694.68	2852.12	2711.11	2694.68	2694.68	775.4	2612.09	2632	2626.88	2630.71	2628.16	2626.88	2626.88
779.4	2677.14	2659.61	2530.93	2652.28	2538.26	2530.93	2530.93	779.5	2925.85	2856.05	2694.1	2840.52	2709.63	2694.1	2694.1	775.3	2574.14	2630.83	2626.28	2629.66	2627.45	2626.28	2626.28
779.3	2584.85	2649.09	2530.55	2642.27	2537.36	2530.55	2530.55	779.4	2880.83	2844.03	2693.52	2829.34	2708.21	2693.52	2693.52	775.2	2600.63	2629.72	2625.68	2628.65	2626.75	2625.68	2625.68
779.2	2642.13	2639.09	2530.16	2632.75	2536.49	2530.16	2530.16	779.3	2876.66	2832.53	2692.94	2818.64	2706.82	2692.94	2692.94	775.1	2666.14	2628.67	2625.07	2627.69	2626.06	2625.07	2625.07
779.1	2678.61	2629.65	2529.77	2623.76	2535.66	2529.77	2529.77	779.2	2843.44	2821.61	2692.36	2808.49	2705.49	2692.36	2692.36	775	2605.22	2627.67	2624.47	2626.77	2625.37	2624.47	2624.47
779	2622.75	2620.81	2529.38	2615.34	2534.85	2529.38	2529.38	779.1	2826.98	2811.3	2691.79	2798.9	2704.19	2691.79	2691.79	774.9	2630.92	2626.7	2623.87	2625.88	2624.69	2623.87	2623.87
778.9	2619.54	2612.56	2528.99	2607.48	2534.07	2528.99	2528.99	779	2807.47	2801.6	2691.21	2789.89	2702.93	2691.21	2691.21	774.8	2611.71	2625.78	2623.27	2625.03	2624.02	2623.27	2623.27
778.8	2654.26	2604.9	2528.61	2600.18	2533.32	2528.61	2528.61	778.9	2750.68	2792.51	2690.63	2781.44	2701.7	2690.63	2690.63	774.7	2560.59	2624.89	2622.67	2624.21	2623.35	2622.67	2622.67
778.7	2671.92	2597.8	2528.22	2593.42	2532.6	2528.22	2528.22	778.8	2771.03	2783.99	2690.05	2773.53	2700.51	2690.05	2690.05	774.6	2542.11	2624.03	2622.06	2623.41	2622.69	2622.06	2622.06
778.6	2655.7	2591.24	2527.83	2587.18	2531.89	2527.83	2527.83	778.7	2810.27	2776.04	2689.48	2766.17	2699.35	2689.48	2689.48	774.5	2596.17	2623.2	2621.46	2622.64	2622.03	2621.46	2621.46
778.5	2650.89	2585.19	2527.45	2581.42	2531.21	2527.45	2527.45	778.6	2825.48	2768.62	2688.9	2759.3	2698.22	2688.9	2688.9	774.4	2625.47	2622.4	2620.86	2621.89	2621.38	2620.86	2620.86
778.4	2625.36	2579.61	2527.06	2576.12	2530.55	2527.06	2527.06	778.5	2859.34	2761.72	2688.32	2752.92	2697.12	2688.32	2688.32	774.3	2531.1	2621.62	2620.26	2621.15	2620.73	2620.26	2620.26
778.3	2619.62	2574.47	2526.67	2571.24	2529.91	2526.67	2526.67	778.4	2806.24	2755.29	2687.74	2746.98	2696.05	2687.74	2687.74	774.2	2632.08	2620.86	2619.66	2620.43	2620.08	2619.66	2619.66
778.2	2604.6	2569.75	2526.28	2566.75	2529.28	2526.28	2526.28	778.3	2750.63	2749.3	2687.16	2741.46	2695.01	2687.16	2687.16	774.1	2631.57	2620.11	2619.05	2619.73	2619.44	2619.05	2619.05
778.1	2535.29	2565.39	2525.9	2562.62	2528.67	2525.9	2525.9	778.2	2732.46	2743.74	2686.59	2736.34	2693.99	2686.59	2686.59	774	2655.95	2619.39	2618.45	2619.04	2618.8	2618.45	2618.45
778	2544.35	2561.39	2525.51	2558.82	2528.08	2525.51	2525.51	778.1	2717.88	2738.55	2686.01	2731.57	2692.99	2686.01	2686.01	773.9	2555.21	2618.68	2617.85	2618.36	2618.17	2617.85	2617.85
777.9	2569.01	2557.7	2525.12	2555.32	2527.5	2525.12	2525.12	778	2773.87	2733.74	2685.43	2727.15	2692.02	2685.43	2685.43	773.8	2588.84	2617.97	2617.25	2617.68	2617.54	2617.25	2617.25
777.8	2521.55	2554.31	2524.73	2552.11	2526.94	2524.73	2524.73	777.9	2784.89	2729.25	2684.85	2723.03	2691.07	2684.85	2684.85	773.7	2608.91	2617.29	2616.65	2617.02	2616.91	2616.65	2616.65
777.7	2562.93	2551.18	2524.35	2549.15	2526.38	2524.35	2524.35	777.8	2694.09	2725.06	2684.28	2719.2	2690.14	2684.28	2684.28	773.6	2615.3	2616.61	2616.05	2616.37	2616.28	2616.05	2616.05
777.6	2584.83	2548.3	2523.96	2546.41	2525.84	2523.96	2523.96	777.7	2671.78	2721.17	2683.7	2715.64	2689.22	2683.7	2683.7	773.5	2659.26	2615.94	2615.44	2615.72	2615.66	2615.44	2615.44
777.5	2536.88	2545.64	2523.57	2543.9	2525.31	2523.57	2523.57	777.6	2726.71	2717.53	2683.12	2712.32	2688.33	2683.12	2683.12	773.4	2639.7	2615.28	2614.84	2615.08	2615.04	2614.84	2614.84
777.4	2513.99	2543.18	2523.18	2541.57	2524.79	2523.18	2523.18	777.5	2750.18	2714.14	2682.54	2709.23	2687.45	2682.54	2682.54	773.3	2605.27	2614.62	2614.24	2614.45	2614.41	2614.24	2614.24
777.3	2486.38	2540.91	2522.8	2539.42	2524.28	2522.8	2522.8	777.4	2741.68	2710.97	2681.97	2706.35	2686.59	2681.97	2681.97	773.2	2539.67	2613.97	2613.64	2613.81	2613.8	2613.64	2613.64
777.2	2502.06	2538.8	2522.41	2537.44	2523.78	2522.41	2522.41	777.3	2724.59	2708.01	2681.39	2703.65	2685.74	2681.39	2681.39	773.1	2524.94	2613.33	2613.03	2613.19	2613.18	2613.03	2613.03
777.1	2516.13	2536.86	2522.02	2535.59	2523.28	2522.02	2522.02	777.2	2702.72	2705.24	2680.81	2701.13	2684.91	2680.81	2680.81	773	2580.01	2612.69	2612.43	2612.56	2612.56	2612.43	2612.43
777	2496.06	2535.05	2521.64	2533.89	2522.8	2521.64	2521.64	777.1	2702.91	2702.64	2680.23	2698.78	2684.09	2680.23	2680.23	772.9	2582.07	2612.06	2611.83	2611.94	2611.95	2611.83	2611.83
776.9	2499.42	2533.37	2521.25	2532.3	2522.32	2521.25	2521.25	777	2737.98	2700.2	2679.66	2696.57	2683.29	2679.66	2679.66	772.8	2550.24	2611.43	2611.23	2611.32	2611.34	2611.23	2611.23
776.8	2527.48	2531.81	2520.86	2530.83	2521.85	2520.86	2520.86	776.9	2743.71	2697.92	2679.08	2694.49	2682.5	2679.08	2679.08	772.7	2557.18	2610.8	2610.63	2610.71	2610.72	2610.63	2610.63
776.7	2514.18	2530.36	2520.47	2529.45	2521.38	2520.47	2520.47	776.8	2736.57	2695.77	2678.5	2692.55	2681.72	2678.5	2678.5	772.6	2550.7	2610.18	2610.03	2610.09	2610.11	2610.03	2610.03
776.6	2496.83	2529.01	2520.09	2528.17	2520.92	2520.09	2520.09	776.7	2741.92	2693.74	2677.92	2690.71	2680.95	2677.92	2677.92	772.5	2546.71	2609.56	2609.42	2609.48	2609.5	2609.42	2609.42
776.5	2490.07	2527.74	2519.7	2526.97	2520.47	2519.7	2519.7	776.6	2759.43	2691.84	2677.34	2688.99	2680.19	2677.34	2677.34	772.4	2584.78	2608.94	2608.82	2608.87	2608.89	2608.82	2608.82
776.4	2499.62	2526.56	2519.31	2525.85	2520.02	2519.31	2519.31	776.5	2721.22	2690.04	2676.77	2687.36	2679.45	2676.77	2676.77	772.3	2581.55	2608.32	2608.22	2608.26	2608.28	2608.22	2608.22
776.3	2497.34	2525.45	2518.92	2524.8	2519.57	2518.92	2518.92	776.4	2692.24	2688.34	2676.19	2685.82	2678.71	2676.19	2676.19	772.2	2694.22	2607.71	2607.62	2607.65	2607.67	2607.62	2607.62
776.2	2530.11	2524.41	2518.53	2523.81	2519.13	2518.53	2518.53	776.3	2717.13	2686.73	2675.61	2684.36	2677.98	2675.61	2675.61	772.1	2577.92	2607.09	2607.02	2607.05	2607.07	2607.02	2607.02
776.1	2557.11	2523.43	2518.15	2522.88	2518.7	2518.15	2518.15	776.2	2746.92	2685.2	2675.03	2682.98	2677.26	2675.03	2675.03	772	2589.8	2606.48	2606.41	2606.44	2606.46	2606.41	2606.41
776	2603.29	2522.51	2517.76	2522	2518.26	2517.76	2517.76	776.1	2723.76	2683.76	2674.45	2681.67	2676.54	2674.45	2674.45	771.9	2547.44	2605.87	2605.81	2605.83	2605.85	2605.81	2605.81
775.9	2576.39	2521.63	2517.37	2521.17	2517.83	2517.37	2517.37	776	2692.63	2682.38	2673.88	2680.42	2675.84	2673.88	2673.88	771.8	2580.6	2605.26	2605.21	2605.23	2605.25	2605.21	2605.21
775.8	2525.36	2520.81	2516.99	2520.39	2517.41	2516.99	2516.99	775.9	2721.39	2681.07	2673.3	2679.23	2675.14	2673.3	2673.3	771.7	2639.67	2604.66	2604.61	2604.62	2604.64	2604.61	2604.61
775.7	2513.09	2520.03	2516.6	2519.64	2516.98	2516.6	2516.6	775.8	2735.81	2679.82	2672.72	2678.09	2674.45	2672.72	2672.72	771.6	2590.55	2604.05	2604.01	2604.02	2604.03	2604.01	2604.01
775.6	2523.64	2519.28	2516.21	2518.93	2516.56	2516.21	2516.21	775.7	2730.18	2678.63	2672.14	2677.01	2673.77	2672.14	2672.14	771.5	2554.03	2603.44	2603.41	2603.41	2603.43	2603.41	2603.41
775.5	2521.82	2518.57	2515.82	2518.25	2516.15	2515.82	2515.82	775.6	2733.99	2677.49	2671.57	2675.96	2673.09	2671.57	2671.57	771.4	2573.43	2602.83	2602.8	2602.81	2602.82	2602.8	2602.8
775.4	2500.63	2517.89	2515.44	2517.6	2515.73	2515.44	2515.44	775.5	2751.38	2676.39	2670.99	2674.96	2672.41	2670.99	2670.99	771.3	2632.32	2602.23	2602.2	2602.21	2602.22	2602.2	2602.2
775.3	2508.47	2517.24	2515.05	2516.97	2515.32	2515.05	2515.05	775.4	2718.57	2675.34	2670.41	2674	2671.75	2670.41	2670.41	771.2	2615.34	2601.62	2601.6	2601.6	2601.62	2601.6	2601.6
775.2	2470.89	2516.62	2514.66	2516.37	2514.91	2514.66	2514.66	775.3	2699.72	2674.33	2669.83	2673.07	2671.09	2669.83	2669.83	771.1	2621.01	2601.02	2601	2601	2601.01	2601	2601
775.1	2463.5	2516.02	2514.27	2515.8	2514.5	2514.27	2514.27	775.2	2716.45	2673.35	2669.26	2672.18	2670.43	2669.26	2669.26	771	2625.09	2600.41	2600.39	2600.4	2600.41	2600.39	2600.39
775	2492.47	2515.44	2513.89	2515.24	2514.09	2513.89	2513.89	775.1	2713.12	2672.41	2668.68	2671.31	2669.78	2668.68	2668.68	770.9	2520.79	2599.81	2599.79	2599.8	2599.81	2599.79	2599.79
774.9	2537.53	2514.89	2513.5	2514.7	2513.69	2513.5	2513.5	775	2733.36	2671.5	2668.1	2670.47	2669.13	2668.1	2668.1	770.8	2530.37	2599.2	2599.19	2599.19	2599.2	2599.19	2599.19
774.8	2492.8	2514.34	2513.11	2514.18	2513.28	2513.11	2513.11	774.9	2734.12	2670.62	2667.52	2669.66	2668.49	2667.52	2667.52	770.7	2602.07	2598.6	2598.59	2598.59	2598.6	2598.59	2598.59
774.7	2472.7	2513.82	2512.72	2513.67	2512.88	2512.72	2512.72	774.8	2708.98	2669.76	2666.94	2668.86	2667.85	2666.94	2666.94	770.6	2560.81	2598	2597.99	2597.99	2598	2597.99	2597.99
774.6	2480.32	2513.31	2512.34	2513.17	2512.48	2512.34	2512.34	774.7	2720.3	2668.93	2666.37	2668.09	2667.21	2666.37	2666.37	770.5	2643.62	2597.39	2597.39	2597.39	2597.39	2597.39	2597.39
774.5	2514.1	2512.81	2511.95	2512.68	2512.08	2511.95	2511.95	774.6	2698.45	2668.12	2665.79	2667.34	2666.58	2665.79	2665.79	770.4	2571.78	2596.79	2596.78	2596.78	2596.79	2596.78	2596.78
774.4	2473.83	2512.33	2511.56	2512.21	2511.68	2511.56	2511.56	774.5	2639.48	2667.34	2665.21	2666.6	2665.95	2665.21	2665.21	770.3	2535.07	2596.19	2596.18	2596.18	2596.19	2596.18	2596.18
774.3	2468.84	2511.85	2511.18	2511.75	2511.28	2511.18	2511.18	774.4	2646.9	2666.57	2664.63	2665.88	2665.32	2664.63	2664.63	770.2	2637.73	2595.59	2595.58	2595.58	2595.59	2595.58	2595.58
774.2	2510.51	2511.39	2510.79	2511.29	2510.88	2510.79	2510.79	774.3	2698.27	2665.81	2664.05	2665.17	2664.7	2664.05	2664.05	770.1	2592.35	2594.98	2594.98	2594.98	2594.98	2594.98	2594.98
774.1	2505.18	2510.93	2510.4	2510.84	2510.49	2510.4	2510.4	774.2	2728.19	2665.07	2663.48	2664.47	2664.08	2663.48	2663.48	770	2602.49	2594.38	2594.38	2594.38	2594.38	2594.38	2594.38
774	2461.96	2510.48	2510.01	2510.4	2510.09	2510.01	2510.01	774.1	2739.72	2664.35	2662.9	2663.79	2663.46	2662.9	2662.9
773.9	2429.85	2510.04	2509.62	2509.97	2509.7	2509.62	2509.62	774	2741.94	2663.64	2662.32	2663.12	2662.85	2662.32	2662.32
773.8	2433.33	2509.6	2509.24	2509.54	2509.3	2509.24	2509.24	773.9	2721.69	2662.94	2661.74	2662.45	2662.23	2661.74	2661.74
773.7	2424.88	2509.17	2508.85	2509.11	2508.91	2508.85	2508.85	773.8	2659.16	2662.25	2661.17	2661.8	2661.62	2661.17	2661.17
773.6	2427.79	2508.74	2508.46	2508.69	2508.52	2508.46	2508.46	773.7	2634.08	2661.58	2660.59	2661.15	2661.01	2660.59	2660.59
773.5	2528.87	2508.32	2508.08	2508.28	2508.12	2508.08	2508.08	773.6	2659.85	2660.91	2660.01	2660.51	2660.41	2660.01	2660.01
773.4	2562.59	2507.91	2507.69	2507.86	2507.73	2507.69	2507.69	773.5	2666.59	2660.25	2659.43	2659.88	2659.8	2659.43	2659.43
773.3	2502.25	2507.49	2507.3	2507.45	2507.34	2507.3	2507.3	773.4	2663.09	2659.59	2658.86	2659.25	2659.2	2658.86	2658.86
773.2	2489.14	2507.08	2506.91	2507.05	2506.95	2506.91	2506.91	773.3	2658.57	2658.95	2658.28	2658.63	2658.6	2658.28	2658.28
773.1	2443.67	2506.67	2506.53	2506.64	2506.56	2506.53	2506.53	773.2	2694.87	2658.31	2657.7	2658.01	2658	2657.7	2657.7
773	2394.09	2506.27	2506.14	2506.24	2506.17	2506.14	2506.14	773.1	2734.33	2657.67	2657.12	2657.4	2657.4	2657.12	2657.12
772.9	2438.65	2505.86	2505.75	2505.84	2505.78	2505.75	2505.75	773	2727.17	2657.05	2656.55	2656.79	2656.8	2656.55	2656.55
772.8	2529.23	2505.46	2505.36	2505.44	2505.39	2505.36	2505.36	772.9	2731.02	2656.42	2655.97	2656.18	2656.21	2655.97	2655.97
772.7	2540.52	2505.06	2504.98	2505.04	2505	2504.98	2504.98	772.8	2739.54	2655.8	2655.39	2655.58	2655.61	2655.39	2655.39
772.6	2511.49	2504.66	2504.59	2504.64	2504.61	2504.59	2504.59	772.7	2707.13	2655.18	2654.81	2654.98	2655.02	2654.81	2654.81
772.5	2498.51	2504.27	2504.2	2504.25	2504.22	2504.2	2504.2	772.6	2664.1	2654.57	2654.23	2654.38	2654.43	2654.23	2654.23
772.4	2547.01	2503.87	2503.81	2503.86	2503.83	2503.81	2503.81	772.5	2675.01	2653.96	2653.66	2653.78	2653.83	2653.66	2653.66
772.3	2574.34	2503.48	2503.43	2503.46	2503.44	2503.43	2503.43	772.4	2696.56	2653.36	2653.08	2653.19	2653.24	2653.08	2653.08
772.2	2498.52	2503.08	2503.04	2503.07	2503.05	2503.04	2503.04	772.3	2711.98	2652.75	2652.5	2652.6	2652.65	2652.5	2652.5
772.1	2481.48	2502.69	2502.65	2502.68	2502.66	2502.65	2502.65	772.2	2709.25	2652.15	2651.92	2652.01	2652.07	2651.92	2651.92
772	2459.7	2502.3	2502.26	2502.29	2502.27	2502.26	2502.26	772.1	2685.23	2651.55	2651.34	2651.42	2651.48	2651.34	2651.34
771.9	2470.88	2501.91	2501.88	2501.9	2501.89	2501.88	2501.88	772	2680.1	2650.96	2650.77	2650.83	2650.89	2650.77	2650.77
771.8	2514.7	2501.51	2501.49	2501.51	2501.5	2501.49	2501.49	771.9	2676.7	2650.36	2650.19	2650.25	2650.3	2650.19	2650.19
771.7	2480.21	2501.12	2501.1	2501.12	2501.11	2501.1	2501.1	771.8	2646.99	2649.77	2649.61	2649.66	2649.72	2649.61	2649.61
771.6	2414.13	2500.73	2500.72	2500.73	2500.72	2500.72	2500.72	771.7	2648.59	2649.18	2649.03	2649.08	2649.13	2649.03	2649.03
771.5	2425.73	2500.34	2500.33	2500.34	2500.33	2500.33	2500.33	771.6	2688.43	2648.59	2648.46	2648.49	2648.55	2648.46	2648.46
771.4	2482.41	2499.95	2499.94	2499.95	2499.95	2499.94	2499.94	771.5	2692.97	2647.99	2647.88	2647.91	2647.96	2647.88	2647.88
771.3	2522.74	2499.56	2499.55	2499.56	2499.56	2499.55	2499.55	771.4	2671.16	2647.41	2647.3	2647.33	2647.38	2647.3	2647.3
771.2	2538.61	2499.18	2499.17	2499.17	2499.17	2499.17	2499.17	771.3	2627.88	2646.82	2646.72	2646.75	2646.79	2646.72	2646.72
771.1	2524.11	2498.79	2498.78	2498.78	2498.78	2498.78	2498.78	771.2	2651.41	2646.23	2646.14	2646.17	2646.21	2646.14	2646.14
771	2485.53	2498.4	2498.39	2498.39	2498.39	2498.39	2498.39	771.1	2662.81	2645.65	2645.57	2645.59	2645.63	2645.57	2645.57
770.9	2490.05	2498.01	2498	2498.01	2498.01	2498	2498	771	2651.75	2645.06	2644.99	2645.01	2645.05	2644.99	2644.99
770.8	2510.22	2497.62	2497.62	2497.62	2497.62	2497.62	2497.62	770.9	2662.24	2644.48	2644.41	2644.43	2644.46	2644.41	2644.41
770.7	2495.93	2497.23	2497.23	2497.23	2497.23	2497.23	2497.23	770.8	2648.8	2643.89	2643.83	2643.85	2643.88	2643.83	2643.83
770.6	2447.8	2496.84	2496.84	2496.84	2496.84	2496.84	2496.84	770.7	2645.47	2643.31	2643.26	2643.27	2643.3	2643.26	2643.26
770.5	2442.87	2496.46	2496.45	2496.46	2496.45	2496.45	2496.45	770.6	2632.71	2642.73	2642.68	2642.69	2642.72	2642.68	2642.68
770.4	2473.42	2496.07	2496.07	2496.07	2496.07	2496.07	2496.07	770.5	2675.28	2642.15	2642.1	2642.11	2642.14	2642.1	2642.1
770.3	2450.01	2495.68	2495.68	2495.68	2495.68	2495.68	2495.68	770.4	2689.43	2641.56	2641.52	2641.53	2641.56	2641.52	2641.52
770.2	2465.38	2495.29	2495.29	2495.29	2495.29	2495.29	2495.29	770.3	2636.99	2640.98	2640.95	2640.95	2640.98	2640.95	2640.95
770.1	2497.22	2494.91	2494.9	2494.91	2494.91	2494.9	2494.9	770.2	2656.74	2640.4	2640.37	2640.37	2640.4	2640.37	2640.37
770	2505.57	2494.52	2494.52	2494.52	2494.52	2494.52	2494.52	770.1	2710.55	2639.82	2639.79	2639.79	2639.82	2639.79	2639.79
769.9	2477.73	2494.13	2494.13	2494.13	2494.13	2494.13	2494.13	770	2685.81	2639.24	2639.21	2639.22	2639.24	2639.21	2639.21
769.8	2477.73	2493.74	2493.74	2493.74	2493.74	2493.74	2493.74	769.9	2631.98	2638.66	2638.63	2638.64	2638.66	2638.63	2638.63
769.7	2481	2493.36	2493.35	2493.36	2493.36	2493.35	2493.35	769.8	2642.11	2638.08	2638.06	2638.06	2638.08	2638.06	2638.06
769.6	2506	2492.97	2492.97	2492.97	2492.97	2492.97	2492.97	769.7	2673.55	2637.5	2637.48	2637.48	2637.5	2637.48	2637.48
769.5	2499.97	2492.58	2492.58	2492.58	2492.58	2492.58	2492.58	769.6	2651.41	2636.92	2636.9	2636.9	2636.92	2636.9	2636.9
769.4	2509.13	2492.19	2492.19	2492.19	2492.19	2492.19	2492.19	769.5	2625.38	2636.34	2636.32	2636.32	2636.34	2636.32	2636.32
769.3	2484.07	2491.81	2491.8	2491.8	2491.8	2491.8	2491.8	769.4	2632.66	2635.76	2635.75	2635.75	2635.76	2635.75	2635.75
769.2	2479.66	2491.42	2491.42	2491.42	2491.42	2491.42	2491.42	769.3	2635.52	2635.18	2635.17	2635.17	2635.18	2635.17	2635.17
769.1	2491.03	2491.03	2491.03	2491.03	2491.03	2491.03	2491.03	769.2	2634.59	2634.6	2634.59	2634.59	2634.6	2634.59	2634.59
